# Supplementary material for: Impact of the Sustainable Development Goals on the academic research agenda. A scientometric analysis
Source: PLoS One. 2022 Mar 17;17(3):e0265409. doi: 10.1371/journal.pone.0265409 (PMC8929641; doi:10.1371/journal.pone.0265409)
Supplement: S1 Dataset — (XLSX) [file pone.0265409.s001.xlsx]

## Sheet: Hoja5
Etiquetas de fila	Cuenta de UT
Bronze	189
Bronze, Green Accepted	10
Bronze, Green Accepted, Green Published	1
Bronze, Green Published	29
Bronze, Green Published, Green Accepted	2
DOAJ Gold	841
DOAJ Gold, Green Accepted	63
DOAJ Gold, Green Accepted, Green Published	54
DOAJ Gold, Green Published	1017
DOAJ Gold, Green Published, Green Accepted	119
Green Accepted	136
Green Accepted, Bronze	12
Green Accepted, Bronze, Green Published	1
Green Accepted, Green Published	7
Green Accepted, Green Published, Bronze	3
Green Accepted, Green Published, Other Gold	23
Green Accepted, Other Gold	27
Green Accepted, Other Gold, Green Published	8
Green Published	88
Green Published, Bronze	38
Green Published, Bronze, Green Accepted	1
Green Published, Green Accepted	12
Green Published, Green Accepted, Bronze	2
Green Published, Green Accepted, Other Gold	22
Green Published, Other Gold	152
Green Published, Other Gold, Green Accepted	17
Other Gold	205
Other Gold, Green Accepted	34
Other Gold, Green Accepted, Green Published	4
Other Gold, Green Published	112
Other Gold, Green Published, Green Accepted	13
(en blanco)	2039
Total general	5281

## Sheet: Data
PT	AU	BA	BE	GP	AF	BF	CA	TI	SO	SE	BS	LA	DT	CT	CY	CL	SP	HO	DE	ID	AB	C1	RP	EM	RI	OI	FU	FX	CR	NR	TC	Z9	U1	U2	PU	PI	PA	SN	EI	BN	J9	JI	PD	PY	VL	IS	PN	SU	SI
J	Adde, KS; Dickson, KS; Amu, H				Adde, Kenneth Setorwu; Dickson, Kwamena Sekyi; Amu, Hubert			Prevalence and determinants of the place of delivery among reproductive age women in sub-Saharan Africa	PLOS ONE			English	Article							HEALTH	Introduction Maternal mortality is an issue of global public health concern with over 300,000 women dying globally each year. In sub-Saharan Africa (SSA), these deaths mainly occur around childbirth and the first 24hours after delivery. The place of delivery is, therefore, important in reducing maternal deaths and accelerating progress towards attaining the 2030 sustainable development goals (SDG…	[Adde, Kenneth Setorwu; Dickson, Kwamena Sekyi] Univ Cape Coast, Dept Populat & Hlth, Cape Coast, Ghana; [Amu, Hubert] Univ Hlth & Allied Sci, Sch Publ Hlth, Dept Populat & Behav Sci, Hohoe, Ghana	Adde, KS (corresponding author), Univ Cape Coast, Dept Populat & Hlth, Cape Coast, Ghana.	kenneth.adde@stu.ucc.edu.gh	; Amu, Hubert/H-9446-2019	Adde, Kenneth Setorwu/0000-0003-2475-7326; Amu, Hubert/0000-0003-0218-3843			Adegoke AA, 2009, BJOG-INT J OBSTET GY, V116, P33, DOI 10.1111/j.1471-0528.2009.02336.x; Ameyaw EK, 2020, BMC PUBLIC HEALTH, V20, DOI 10.1186/s12889-020-8258-z; Amu H, 2018, GHANA J GEOGR, V10, P58; [Anonymous], 2013, B WORLD HEALTH ORGAN, V91, P318, DOI 10.2471/BLT.13.020513; [Anonymous], 2018, OBSTET GYNECOL, V13, pe49; [Anonymous], 2016, THE TOTAL AUDIENCE R; Chinkhumba J, 2014, BMC PUBLIC HEA…	50	0	0	0	0	PUBLIC LIBRARY SCIENCE	SAN FRANCISCO	1160 BATTERY STREET, STE 100, SAN FRANCISCO, CA 94111 USA	1932-6203			PLOS ONE	PLoS One	DEC 31	2020	15	12
J	Issahaku, G; Abdul-Rahaman, A; Amikuzuno, J				Issahaku, Gazali; Abdul-Rahaman, Awal; Amikuzuno, Joseph			Climate change adaptation strategies, farm performance and poverty reduction among smallholder farming households in Ghana	CLIMATE AND DEVELOPMENT			English	Article; Early Access						Climate change adaptation; farm performance; multi-dimensional poverty; multinomial endogenous treatment effect model		Many previous studies that evaluated the impact of adaptation to climate change on poverty failed to assess how the gains from adaptation can be assessed from the multidimensional poverty perspective. In this study, survey data were used to examine the effect of adoption of adaptation strategies comprising irrigation, soil conservation, and enhanced cropping calendar management, on farm performan…	[Issahaku, Gazali; Amikuzuno, Joseph] Univ Dev Studies, Dept Climate Change & Food Secur, Tamale, Ghana; [Abdul-Rahaman, Awal] Univ Dev Studies, Dept Agribusiness Management & Finance, Tamale, Ghana	Issahaku, G (corresponding author), Univ Dev Studies, Dept Climate Change & Food Secur, Tamale, Ghana.	igazali@uds.edu.gh					Abdulai AN, 2017, ENVIRON DEV ECON, V22, P177, DOI 10.1017/S1355770X16000309; Abdulai A, 2014, LAND ECON, V90, P26, DOI 10.3368/le.90.1.26; Adiku S.G.K., 2015, HDB CLIMATE CHANGE A; Aggarwal P.K., 2018, CLIMATE SMART VILLAG; Alkire S., 2013, 59 OPHI; Alkire S, 2011, J PUBLIC ECON, V95, P476, DOI 10.1016/j.jpubeco.2010.11.006; Amadu FO, 2020, WORLD DEV, V126, DOI 10.1016/j.worlddev.2019.104692; An…	77	0	0	6	6	TAYLOR & FRANCIS LTD	ABINGDON	2-4 PARK SQUARE, MILTON PARK, ABINGDON OR14 4RN, OXON, ENGLAND	1756-5529	1756-5537		CLIM DEV	Clim. Dev.
J	Frank, JW; Matsunaga, E				Frank, John W.; Matsunaga, Etsuko			National monitoring systems for health inequalities by socioeconomic status - an OECD snapshot	CRITICAL PUBLIC HEALTH			English	Article; Early Access								We assess the extent and quality of High-Income Countries' (HIC) practices in monitoring Socioeconomic Inequalities in Health (SIH) through routine data collection/collation and analysis systems. Official websites of government authorities of eligible countries were examined for any reports containing data on SIH, which were assessed for quality from an epidemiological perspective, using publishe…	[Frank, John W.; Matsunaga, Etsuko] Univ Edinburgh, Usher Inst, Edinburgh, Midlothian, Scotland	Matsunaga, E (corresponding author), Univ Edinburgh, Usher Inst, Edinburgh, Midlothian, Scotland.	etsukomatsunaga@gmail.com		Frank, John W./0000-0003-3912-4214			Anderson G, 2020, BMJ-BRIT MED J, V369, DOI 10.1136/bmj.m2149; Arcaya MC, 2015, GLOBAL HEALTH ACTION, V8, DOI 10.3402/gha.v8.27106; Bambra C., 2016, HLTH DIVIDES YOU LIV; Belgium Official Information and Services/For a Healthy Belgium, 2019, EQ IN; Bleich SN, 2012, ANNU REV PUBL HEALTH, V33, P7, DOI 10.1146/annurev-publhealth-031811-124658; Clelland D, 2019, LOCAL ECON, V34, P33, DOI 10.1177/0269…	25	0	0	0	0	ROUTLEDGE JOURNALS, TAYLOR & FRANCIS LTD	ABINGDON	2-4 PARK SQUARE, MILTON PARK, ABINGDON OX14 4RN, OXON, ENGLAND	0958-1596	1469-3682		CRIT PUBLIC HEALTH	Crit. Public Heath
J	Strong, K; Noor, A; Aponte, J; Banerjee, A; Cibulskis, R; Diaz, T; Ghys, P; Glaziou, P; Hereward, M; Hug, L; Kantorova, V; Mahy, M; Moller, AB; Requejo, J; Riley, L; Say, L; You, DZ				Strong, Kathleen; Noor, Abdislan; Aponte, John; Banerjee, Anshu; Cibulskis, Richard; Diaz, Theresa; Ghys, Peter; Glaziou, Philippe; Hereward, Mark; Hug, Lucia; Kantorova, Vladimira; Mahy, Mary; Moller, Ann-Beth; Requejo, Jennifer; Riley, Leanne; Say, Lale; You, Danzhen			Monitoring the status of selected health related sustainable development goals: methods and projections to 2030	GLOBAL HEALTH ACTION			English	Article						UN Sustainable Development Goals; maternal and under-5 mortality; incidence of TB; malaria; HIV; family planning; noncommunicable diseases		Background: Monitoring Sustainable Development Goal indicators (SDGs) and their targets plays an important role in understanding and advocating for improved health outcomes for all countries. We present the United Nations (UN) Inter-agency groups' efforts to support countries to report on SDG health indicators, project progress towards 2030 targets and build country accountability for action. Obj…	[Strong, Kathleen; Banerjee, Anshu; Diaz, Theresa] WHO, Dept Maternal Newborn Child & Adolescent Hlth & A, Ave Appia, CH-1201 Geneva, Switzerland; [Noor, Abdislan; Aponte, John] WHO, Global Malaria Programme, Geneva, Switzerland; [Cibulskis, Richard] WHO, Dept Hlth Financing, Geneva, Switzerland; [Ghys, Peter; Mahy, Mary] UNAIDS, Strateg Informat Dept, Geneva, Switzerland; [Glaziou, Philippe] WHO…	Strong, K (corresponding author), WHO, Dept Maternal Newborn Child & Adolescent Hlth & A, Ave Appia, CH-1201 Geneva, Switzerland.	strongk@who.int		Strong, Kathleen/0000-0002-8092-1955; Banerjee, Anshu/0000-0001-6487-8793; Diaz, Theresa/0000-0001-5063-8078	Health Systems Governance and Finance Department of WHO	No external funding source supported this work. However, a redrafting of the figures was paid for by the Health Systems Governance and Finance Department of WHO.	Alexander M, 2018, DEMOGR RES, V38, P335, DOI 10.4054/DemRes.2018.38.15; Alkema L, 2016, LANCET, V387, P462, DOI 10.1016/S0140-6736(15)00838-7; Asma S, 2020, LANCET, V395, P240, DOI 10.1016/S0140-6736(19)32523-1; Bennett JE, 2018, LANCET, V392, P1072, DOI 10.1016/S0140-6736(18)31992-5; Bill and Melinda Gates Foundation, 2020, COVID 19 GLOB PERSP; Floyd K, 2018, INT J TUBERC LUNG D, V22, P723, DOI…	29	0	0	5	5	TAYLOR & FRANCIS LTD	ABINGDON	2-4 PARK SQUARE, MILTON PARK, ABINGDON OR14 4RN, OXON, ENGLAND		1654-9880		GLOBAL HEALTH ACTION	Glob. Health Action	DEC 31	2020	13	1
J	Tumwine, G; Agardh, A; Gummesson, C; Okong, P; Ostergren, PO				Tumwine, Gilbert; Agardh, Anette; Gummesson, Christina; Okong, Pius; Ostergren, Per-Olof			Predictors of health care practitioners' normative attitudes and practices towards sexual and reproductive health and rights: a cross-sectional study of participants from low-income countries enrolled in a capacity-building program	GLOBAL HEALTH ACTION			English	Article						Health care practitioners; SRHR attitudes; SRHR behaviours; normative attitudes; normative behaviours; low-income countries	AIDS EDUCATION; KNOWLEDGE; SERVICES; BEHAVIOR; NURSES; KENYA	Background: Sexual and Reproductive Health and Rights (SRHR) is a concept of human rights applied to sexuality and reproduction. Suboptimal access to SRHR services in many low-income countries results in poor health outcomes. Sustainable development goals (3.7 and 5.6) give a new impetus to the aspiration of universal access to high-quality SRHR services. Indispensable stakeholders in this proces…	[Tumwine, Gilbert; Agardh, Anette; Ostergren, Per-Olof] Lund Univ, Dept Clin Sci, Social Med & Global Hlth, Malmo, Sweden; [Tumwine, Gilbert; Okong, Pius] St Francis Hosp Nsambya, Dept Obstet & Gynecol, Kampala, Uganda; [Gummesson, Christina] Lund Univ, Ctr Teaching & Learning, Fac Med, Lund, Sweden	Tumwine, G (corresponding author), Lund Univ, Social Med & Global Hlth, S-20502 Malmo, Sweden.	gilbert.tumwine@med.lu.se		Agardh, Anette/0000-0002-1879-7244			Ahanonu Ezihe Loretta, 2014, J Family Reprod Health, V8, P33; Ajzen I, 2011, BASIC APPL SOC PSYCH, V33, P101, DOI 10.1080/01973533.2011.568834; Ben Natan M, 2009, INT J NURS PRACT, V15, P566, DOI 10.1111/j.1440-172X.2009.01799.x; Brener L, 2019, PSYCHOL HEALTH MED, V24, P439, DOI 10.1080/13548506.2018.1546018; Brener L, 2010, SUBST USE MISUSE, V45, P1007, DOI 10.3109/10826081003659543; Byamugisha…	37	0	0	16	16	TAYLOR & FRANCIS LTD	ABINGDON	2-4 PARK SQUARE, MILTON PARK, ABINGDON OR14 4RN, OXON, ENGLAND		1654-9880		GLOBAL HEALTH ACTION	Glob. Health Action	DEC 31	2020	13	1
J	Sheff, MC; Bawah, AA; Asuming, PO; Kyei, P; Kushitor, M; Phillips, JF; Kachur, SP				Sheff, Mallory C.; Bawah, Ayaga A.; Asuming, Patrick O.; Kyei, Pearl; Kushitor, Mawuli; Phillips, James F.; Kachur, S. Patrick			Evaluating health service coverage in Ghana's Volta Region using a modified Tanahashi model	GLOBAL HEALTH ACTION			English	Article						Health systems; systems evaluation; health policy; universal health coverage; primary health care	ACHIEVE; PROGRAM; IMPACT	Background: The United Nations 2030 Sustainable Development Goals have reaffirmed the international community's commitment to maternal, newborn, and child health, with further investments in achieving quality essential service coverage and financial protection for all. Objective: Using a modified version of the 1978 Tanahashi model as an analytical framework for measuring and assessing health ser…	[Sheff, Mallory C.; Phillips, James F.; Kachur, S. Patrick] Columbia Univ, Mailman Sch Publ Hlth, Heilbrunn Dept Populat & Family Hlth, New York, NY 10032 USA; [Bawah, Ayaga A.; Kyei, Pearl; Kushitor, Mawuli] Univ Ghana, Reg Inst Populat Studies, Accra, Ghana; [Asuming, Patrick O.] Univ Ghana, Dept Finance, Sch Business, Accra, Ghana	Sheff, MC (corresponding author), Columbia Univ, Mailman Sch Publ Hlth, Dept Populat & Family Hlth, 60 Haven Ave,B2, New York, NY 10032 USA.	mallory.sheff@columbia.edu	Phillips, James F./AAE-5123-2019	Phillips, James F./0000-0002-6720-7204; Reis, AlessanRSS/0000-0001-8486-7469; KACHUR, S. Patrick/0000-0002-8586-6019; Asuming, Patrick O./0000-0002-5010-3484	Doris Duke Charitable Foundation, Inc. [2016107]	The CHPS+ project is implemented with support provided by the Doris Duke Charitable Foundation, Inc. (Grant #2016107).	[Anonymous], 2014, DIABETES CARE, V1, pS14; Arthur E, 2012, HEALTH ECON REV, V2, DOI 10.1186/2191-1991-2-14; Awoonor-Williams JK, 2013, GLOB HEALTH-SCI PRAC, V1, P117, DOI 10.9745/GHSP-D-12-00012; Baatiema L, 2013, BMC HEALTH SERV RES, V13, DOI 10.1186/1472-6963-13-233; Bonfrer I, 2016, PLOS ONE, V11, DOI 10.1371/journal.pone.0165623; Bos E, 2000, HNP DISCUSSION PAPER; Brugiavini A, 2016, HEALTH …	30	1	1	29	163	TAYLOR & FRANCIS LTD	ABINGDON	2-4 PARK SQUARE, MILTON PARK, ABINGDON OR14 4RN, OXON, ENGLAND		1654-9880		GLOBAL HEALTH ACTION	Glob. Health Action	DEC 31	2020	13	1
J	Brault, MA; Mwinga, K; Kipp, AM; Kennedy, SB; Maimbolwa, M; Moyo, P; Ngure, K; Haley, CA; Vermund, SH				Brault, Marie A.; Mwinga, Kasonde; Kipp, Aaron M.; Kennedy, Stephen B.; Maimbolwa, Margaret; Moyo, Precious; Ngure, Kenneth; Haley, Connie A.; Vermund, Sten H.			Measuring child survival for the Millennium Development Goals in Africa: what have we learned and what more is needed to evaluate the Sustainable Development Goals?	GLOBAL HEALTH ACTION			English	Article						Africa; child health; leadership; health services; Sustainable Development Goals; qualitative research	HEALTH; PROGRESS; SUCCESS; IMPACT; MORTALITY; SERVICES; NEWBORN; SYSTEMS	Reducing child mortality is a key global health challenge. We examined reasons for greater or lesser success in meeting under-five mortality rate reductions, i.e. Millennium Development Goal #4, between 1990 and 2015 in Sub-Saharan Africa where child mortality remains high. We first examined factors associated with child mortality from all World Health Organization African Region nations during t…	[Brault, Marie A.] Yale Sch Publ Hlth, Dept Social & Behav Sci, 60 Coll St, New Haven, CT 06510 USA; [Mwinga, Kasonde] WHO, Rwanda Country Off, Kigali, Rwanda; [Mwinga, Kasonde] WHO African Reg Off, Brazzaville, Rep Congo; [Kipp, Aaron M.] Vanderbilt Univ, Vanderbilt Inst Global Hlth, 221 Kirkland Hall, Nashville, TN 37235 USA; [Kipp, Aaron M.] Vanderbilt Univ, Med Ctr, Dept Med, Div Epidemiol, N…	Brault, MA (corresponding author), Yale Sch Publ Hlth, Dept Social & Behav Sci, 60 Coll St, New Haven, CT 06510 USA.	marie.brault@yale.edu		Haley, Connie/0000-0002-8290-0090; Vermund, Sten/0000-0001-7289-8698; Brault, Marie/0000-0002-7152-785X; Moyo, Precious/0000-0001-7746-8750	World Health Organization Regional Office for AfricaWorld Health Organization; Vanderbilt Institute for Clinical and Translational Research (National Center for Advancing Translational Sciences at the National Institutes of Health) [UL1 TR000445]; National Institute on Drug Abuse of the National Institutes of HealthUnited States Department of Health & Human ServicesNational Institutes of Health (…	Funding for the parent study was provided by the World Health Organization Regional Office for Africa. Support for data management came from the Vanderbilt Institute for Clinical and Translational Research (grant UL1 TR000445 from the National Center for Advancing Translational Sciences at the National Institutes of Health). At the time of the study, Dr. Kipp was a Scholar with the HIV/AIDS, Subs…	Ahmed SM, 2016, B WORLD HEALTH ORGAN, V94, P351, DOI 10.2471/BLT.15.168450; Alfven T, 2019, GLOBAL HEALTH ACTION, V12, DOI 10.1080/16549716.2019.1670015; Aliyu MH, 2015, PATHOG GLOB HEALTH, V109, P75, DOI 10.1179/2047773215Y.0000000007; Audet CM, 2016, AIDS BEHAV, V20, P2090, DOI 10.1007/s10461-016-1341-x; Bennett S, 2018, BMJ GLOB HEALTH, V3, DOI 10.1136/bmjgh-2018-000880; Brault MA, 2018, BMJ O…	37	1	1	62	224	TAYLOR & FRANCIS LTD	ABINGDON	2-4 PARK SQUARE, MILTON PARK, ABINGDON OR14 4RN, OXON, ENGLAND		1654-9880		GLOBAL HEALTH ACTION	Glob. Health Action	DEC 31	2020	13	1
J	Bogren, M; Ndela, B; Toko, C; Berg, M				Bogren, Malin; Ndela, Britou; Toko, Carla; Berg, Marie			Midwifery education, regulation and association in the Democratic Republic of Congo (DRC) - current state and challenges	GLOBAL HEALTH ACTION			English	Article						Midwifery profession; health workforce; education; regulation; association; Democratic Republic of Congo; East and Southern Africa	MIDWIVES; MASTERS; PROGRAM; PROFESSIONALISM; EXPERIENCE; COUNTRIES	Background: In the Democratic Republic of Congo (DRC), maternal and neonatal health outcomes are poor and delivering healthcare services of sufficient quality is a challenge as there are only 0.6 midwives, physicians, or nurses for every 1,000 inhabitants. Objective: To explore the current state of the midwifery profession in the DRC and to suggest suitable strategies for increasing the quality a…	[Bogren, Malin; Berg, Marie] Univ Gothenburg, Sahlgrenska Acad, Inst Hlth & Care Sci, Arvid Wallgrens Backe 1, S-41346 Gothenburg, Sweden; [Ndela, Britou; Toko, Carla] SANRU Asbl, Ville De Kinshasa, DEM REP CONGO	Bogren, M (corresponding author), Univ Gothenburg, Sahlgrenska Acad, Inst Hlth & Care Sci, Arvid Wallgrens Backe 1, S-41346 Gothenburg, Sweden.	malin.bogren@gu.se			Swedish International Development Aidfunded project in the DRC	The workshop was conducted with the help of financial support from a Swedish International Development Aidfunded project in the DRC, administrated by SANRU in the DRC. The funding body played no role in the data collection, the analysis, or in writing the manuscript.	Abbott A., 1988, ESSAY DIVISION EXPER; [Anonymous], 2014, STAT WORLDS MIDW 201; Bogren M., 2016, BUILDING MIDWIFERY P; Bogren M, 2017, J ASIAN MIDWIVES, V4, P65, DOI [10.1186/s12884-015-0429-z, DOI 10.1186/S12884-015-0429-Z]; Bogren MU, 2012, SEX REPROD HEALTHC, V3, P67, DOI 10.1016/j.srhc.2012.03.004; Butler MM, 2016, MIDWIFERY, V33, P28, DOI 10.1016/j.midw.2015.11.019; Edwards G, 2018, MIDWIFER…	40	3	3	35	166	TAYLOR & FRANCIS LTD	ABINGDON	2-4 PARK SQUARE, MILTON PARK, ABINGDON OR14 4RN, OXON, ENGLAND		1654-9880		GLOBAL HEALTH ACTION	Glob. Health Action	DEC 31	2020	13	1
J	Acuto, M; Kosovac, A; Pejic, D; Jones, TL				Acuto, Michele; Kosovac, Anna; Pejic, Daniel; Jones, Terry Louise			The city as actor in UN frameworks: formalizing 'urban agency' in the international system?	TERRITORY POLITICS GOVERNANCE			English	Article; Early Access						cities; United Nations; actor; international personality; global governance		Cities have been recognized as important players in some of today's most visible global agendas, from the Paris Agreement on climate to the United Nations' Sustainable Development Goals. This is a formalization of the global role of cities, on which we have little systematic evidence. The formal role of cities remains murky at best, when not unspecified or lumped into civil society. The review pr…	[Acuto, Michele; Kosovac, Anna; Pejic, Daniel] Univ Melbourne, Parkville, Vic, Australia; [Jones, Terry Louise] Swiss Fed Inst Technol, Zurich, Switzerland	Kosovac, A (corresponding author), Univ Melbourne, Parkville, Vic, Australia.	michele.acuto@unimelb.edu.au; anna.kosovac@unimelb.edu.au; daniel.pejic@unimelb.edu.au; tjones@student.ethz.ch					Acuto M., 2017, CITY NETWORKING NEW; Acuto M, 2020, URBAN STUD, DOI 10.1177/0042098020929261; Acuto M, 2013, GLOBAL GOV, V19, P481, DOI 10.1163/19426720-01903008; Alger C.F., 2014, UN SYSTEM CITIES GLO; ALGER CF, 1990, INT STUD QUART, V34, P493, DOI 10.2307/2600609; Amen M., 2016, CITIES GLOBAL GOVERN; Barber B.R., 2013, MAJORS RULED WORD DY; Barber B.R., 2017, COOL CITIES URBAN SO; Beal V, 2014,…	52	0	0	0	0	ROUTLEDGE JOURNALS, TAYLOR & FRANCIS LTD	ABINGDON	2-4 PARK SQUARE, MILTON PARK, ABINGDON OX14 4RN, OXON, ENGLAND	2162-2671	2162-268X		TERRIT POLIT GOV	Territ. Polit. Gov.
J	O'Bryan, CJ; Garnett, ST; Fa, JE; Leiper, I; Rehbein, JA; Fernandez-Llamazares, A; Jackson, MV; Jonas, HD; Brondizio, ES; Burgess, ND; Robinson, CJ; Zander, KK; Molnar, Z; Venter, O; Watson, JEM				O'Bryan, Christopher J.; Garnett, Stephen T.; Fa, Julia E.; Leiper, Ian; Rehbein, Jose A.; Fernandez-Llamazares, Alvaro; Jackson, Micha, V; Jonas, Harry D.; Brondizio, Eduardo S.; Burgess, Neil D.; Robinson, Catherine J.; Zander, Kerstin K.; Molnar, Zsolt; Venter, Oscar; Watson, James E. M.			The importance of Indigenous Peoples' lands for the conservation of terrestrial mammals	CONSERVATION BIOLOGY			English	Article; Early Access						AOH; area of habitat; biodiversity conservation; distributions; endangered species; landscape conservation; sustainable development goals; traditional owners; &#225; rea del h&#225; bitat; ADH; conservaci&#243; n de la biodiversidad; conservaci&#243; n del paisaje; distribuciones; due&#241; os tradicionales; especies en peligro; metas de desarrollo sustentable; &#29983; &#29289; &#22810; &#26679;…	BIODIVERSITY	Indigenous Peoples' lands cover over one-quarter of Earth's surface, a significant proportion of which is still free from industrial-level human impacts. As a result, Indigenous Peoples and their lands are crucial for the long-term persistence of Earth's biodiversity and ecosystem services. Yet, information on species composition on these lands globally remains largely unknown. We conducted the f…	[O'Bryan, Christopher J.; Watson, James E. M.] Univ Queensland, Sch Earth & Environm Sci, Brisbane, Qld 4072, Australia; [O'Bryan, Christopher J.; Jackson, Micha, V; Watson, James E. M.] Univ Queensland, Ctr Biodivers & Conservat Sci, Brisbane, Qld 4072, Australia; [Garnett, Stephen T.; Leiper, Ian] Charles Darwin Univ, Res Inst Environm & Livelihoods, Darwin, NT 0909, Australia; [Fa, Julia E.] M…	O'Bryan, CJ (corresponding author), Univ Queensland, Sch Earth & Environm Sci, Brisbane, Qld 4072, Australia.; O'Bryan, CJ (corresponding author), Univ Queensland, Ctr Biodivers & Conservat Sci, Brisbane, Qld 4072, Australia.	c.obryan@uq.edu.au	Jackson, Micha/I-3703-2016	Jackson, Micha/0000-0002-5150-2962; Fa, Julia E./0000-0002-3611-8487	NASA Biodiversity and Ecological Forecasting Program [NNX17AG51G]; U.S. Agency for International Development as part of the Bushmeat Research Initiative of the CGIAR research program on Forests, Trees and AgroforestryCGIAR	The work was partially funded by the NASA Biodiversity and Ecological Forecasting Program under the 2016 ECO4CAST solicitation through grant NNX17AG51G. J.E.F. was funded by the U.S. Agency for International Development as part of the Bushmeat Research Initiative of the CGIAR research program on Forests, Trees and Agroforestry.	Allan JR, 2019, PLOS BIOL, V17, DOI 10.1371/journal.pbio.3000158; Bernard E, 2011, MAMMAL REV, V41, P23, DOI 10.1111/j.1365-2907.2010.00164.x; Brooks TM, 2019, TRENDS ECOL EVOL, V34, P977, DOI 10.1016/j.tree.2019.06.009; Brugnach M, 2017, CLIMATIC CHANGE, V140, P19, DOI 10.1007/s10584-014-1280-3; CBD (Convention on Biological Diversity), 2018, CONV BIOL DIV COP; Di Marco M, 2018, NAT COMMUN, V9, …	38	1	1	3	3	WILEY	HOBOKEN	111 RIVER ST, HOBOKEN 07030-5774, NJ USA	0888-8892	1523-1739		CONSERV BIOL	Conserv. Biol.
J	Islam, T; Khan, MM; Ahmed, I; Mahmood, K				Islam, Talat; Khan, Mubbsher Munawar; Ahmed, Ishfaq; Mahmood, Khalid			Promoting in-role and extra-role green behavior through ethical leadership: mediating role of green HRM and moderating role of individual green values	INTERNATIONAL JOURNAL OF MANPOWER			English	Article; Early Access						Green HRM; In-role green behaviors; Extra-role green behaviors; Individual green values; Ethical leadership; Sustainability		Purpose Human misbehaviors are responsible for climate change as they waste resources and pollute water and air that dilapidate the environment. Considering the fact and contributing to the United Nations sustainable development goals of 2019, organizations started focusing their green HRM practices to develop employees' green attitudes and behaviors. This study is an attempt in this direction. I…	[Islam, Talat] Univ Punjab, Inst Business Adm, Lahore, Pakistan; [Khan, Mubbsher Munawar] Univ Punjab, Hailey Coll Banking & Finance, Lahore, Pakistan; [Ahmed, Ishfaq] Univ Punjab, Hailey Coll Commerce, Lahore, Pakistan; [Mahmood, Khalid] Univ Punjab, Dept Informat Management, Lahore, Pakistan	Islam, T (corresponding author), Univ Punjab, Inst Business Adm, Lahore, Pakistan.	talatislam@yahoo.com	Ahmed, Ishfaq/C-5805-2012	Ahmed, Ishfaq/0000-0003-1980-5872			Abrahamse W, 2009, J ECON PSYCHOL, V30, P711, DOI 10.1016/j.joep.2009.05.006; Adjei-Bamfo P, 2020, INT J MANPOWER, V41, P1081, DOI 10.1108/IJM-10-2019-0480; Afsar B, 2016, J ENVIRON PSYCHOL, V45, P79, DOI 10.1016/j.jenvp.2015.11.011; Ahmad I, 2019, LEADERSHIP ORG DEV J, V40, P534, DOI 10.1108/LODJ-12-2018-0461; Ahmad I, 2019, ETHICS BEHAV, V29, P490, DOI 10.1080/10508422.2018.1501566; Ahmad S, 20…	108	0	0	3	3	EMERALD GROUP PUBLISHING LTD	BINGLEY	HOWARD HOUSE, WAGON LANE, BINGLEY BD16 1WA, W YORKSHIRE, ENGLAND	0143-7720	1758-6577		INT J MANPOWER	Int. J. Manpow.
J	Lindsay, AR; Sanchirico, JN; Gilliland, TE; Ambo-Rappe, R; Taylor, JE; Krueck, NC; Mumby, PJ				Lindsay, Amanda R.; Sanchirico, James N.; Gilliland, Ted E.; Ambo-Rappe, Rohani; Taylor, J. Edward; Krueck, Nils C.; Mumby, Peter J.			Evaluating sustainable development policies in rural coastal economies	PROCEEDINGS OF THE NATIONAL ACADEMY OF SCIENCES OF THE UNITED STATES OF AMERICA			English	Article						coupled human and natural system; bioeconomic model; general equilibrium	SMALL-SCALE FISHERIES; SOCIOECONOMIC-FACTORS; POPULATION-DENSITY; ECOSYSTEM SERVICES; FOOD SECURITY; GREEN GROWTH; CONSERVATION; POVERTY; TRAGEDY; MARKETS	Sustainable development (SD) policies targeting marine economic sectors, designed to alleviate poverty and conserve marine ecosystems, have proliferated in recent years. Many developing countries are providing poor fishing households with new fishing boats (fishing capital) that can be used further offshore as a means to improve incomes and relieve fishing pressure on nearshore fish stocks. These…	[Lindsay, Amanda R.] Luther Coll, Econ Accounting & Management, Decorah, IA 52101 USA; [Sanchirico, James N.] Univ Calif Davis, Environm Sci & Policy, Davis, CA 95616 USA; [Sanchirico, James N.] Resources Future Inc, Washington, DC 20036 USA; [Gilliland, Ted E.] Mt Holyoke Coll, Econ, South Hadely, MA 01075 USA; [Ambo-Rappe, Rohani] Hasanuddin Univ, Marine Sci & Fisheries, Makassar 90245, Indones…	Lindsay, AR (corresponding author), Luther Coll, Econ Accounting & Management, Decorah, IA 52101 USA.	lindam01@luther.edu	Rappe, Rohani Ambo/AAD-4168-2021; Mumby, Peter/F-9914-2010	Mumby, Peter/0000-0002-6297-9053	World Bank Global Environmental Facility Capturing Coral Reef and Related Ecosystem Services (CCRES) project; David and Lucile Packard FoundationThe David & Lucile Packard Foundation [2014-40350]; World Bank Global Environmental Facility CCRES project; National Institute of Food and AgricultureUnited States Department of Agriculture (USDA)National Institute of Food and Agriculture	We are grateful for financial and research support of The World Bank Global Environmental Facility Capturing Coral Reef and Related Ecosystem Services (CCRES) project. We acknowledge the support of The David and Lucile Packard Foundation Grant 2014-40350, The World Bank Global Environmental Facility CCRES project, and the National Institute of Food and Agriculture. J.E.T. and J.N.S. are members o…	Abernethy KE, 2007, CAN J FISH AQUAT SCI, V64, P1595, DOI 10.1139/F07-125; Adhuri DS, 2016, MAR POLICY, V63, P198, DOI 10.1016/j.marpol.2015.03.021; Alipala J., 2016, INQUIRER NET 0924; Alix-garcia J. M., 2018, ONLY ONE TREE EACH S, V7; Alix-Garcia J, 2008, ENVIRON DEV ECON, V13, P375, DOI 10.1017/S1355770X08004336; Alix-Garcia JM, 2012, LAND ECON, V88, P613, DOI 10.3368/le.88.4.613; Allison EH, …	75	0	0	3	3	NATL ACAD SCIENCES	WASHINGTON	2101 CONSTITUTION AVE NW, WASHINGTON, DC 20418 USA	0027-8424			P NATL ACAD SCI USA	Proc. Natl. Acad. Sci. U. S. A.	DEC 29	2020	117	52
J	Nath, TK; Jashimuddin, M; Inoue, M				Nath, Tapan Kumar; Jashimuddin, Mohammed; Inoue, Makoto			Achieving sustainable development goals through participatory forest management: Examples from South-Eastern Bangladesh	NATURAL RESOURCES FORUM			English	Article						agroforestry; Bangladesh; co&#8208; management; community forest; land tenure; livelihoods	CHITTAGONG HILL TRACTS; COMMUNITY FORESTRY; INDIGENOUS PEOPLE; COLLECTIVE ACTION; TROPICAL FORESTS; 2030 AGENDA; REDD PLUS; LIVELIHOODS; INCOME; TRANSFORMATION	Forests managed through peoples' participation can help to achieve a number of sustainable development goals (SDGs). This paper, drawing data from four participatory forest management (PFM) projects in south-eastern Bangladesh, explored: (a) the factors that influenced the outcomes of PFM; and (b) contribution of PFM towards achieving selected SDGs. The research used observation, semi-structured …	[Nath, Tapan Kumar] Univ Nottingham Malaysia, Sch Environm & Geog Sci, Semenyih, Malaysia; [Jashimuddin, Mohammed] PNG Univ Technol, Dept Forestry, Lae, Papua N Guinea; [Jashimuddin, Mohammed] Univ Chittagong, Inst Forestry & Environm Sci, Chattogram, Bangladesh; [Inoue, Makoto] Waseda Univ, Fac Human Sci, Shinjuku Ku, Tokyo, Japan	Nath, TK (corresponding author), Univ Nottingham Malaysia, Sch Environm & Geog Sci, Semenyih, Malaysia.	tapan.nath@nottingham.edu.my					Agrawal A, 2001, POLIT SOC, V29, P485, DOI 10.1177/0032329201029004002; Ahammad R, 2019, ECOSYST SERV, V35, P87, DOI 10.1016/j.ecoser.2018.11.009; Arannayk Foundation, 2016, ALT LIVWELL CONS FOR; Armitage D., 2007, ADAPTIVE COMANAGEMEN, P1; Baggio JA, 2016, INT J COMMONS, V10, P417, DOI 10.18352/ijc.634; Rahut DB, 2015, FOREST POLICY ECON, V61, P20, DOI 10.1016/j.forpol.2015.06.006; Baumgartner R…	67	0	0	8	8	WILEY	HOBOKEN	111 RIVER ST, HOBOKEN 07030-5774, NJ USA	0165-0203	1477-8947		NAT RESOUR FORUM	Nat. Resour. Forum	NOV	2020	44	4
J	Tajvidi, R; Tajvidi, M				Tajvidi, Rana; Tajvidi, Mina			The growth of cyber entrepreneurship in the food industry: virtual community engagement in the COVID-19 era	BRITISH FOOD JOURNAL			English	Article; Early Access						Cyber entrepreneurship; COVID-19; Food; Sustainable entrepreneurship; Technological entrepreneurship; Online entrepreneurship; Virtual community		Purpose The sustainable development goals are the plans to accomplish a recovering and more sustainable future for all. However, with the COVID-19 pandemic, the challenges are more for achieving these goals by entrepreneurship. With the pandemic challenges, new technological advancements have become the foundation of an emerging form of entrepreneurship known as cyber entrepreneurship. Although a…	[Tajvidi, Rana] London South Bank Univ, Business Sch, London, England; [Tajvidi, Mina] Newcastle Univ, Business Sch, Newcastle Upon Tyne, Tyne & Wear, England	Tajvidi, M (corresponding author), Newcastle Univ, Business Sch, Newcastle Upon Tyne, Tyne & Wear, England.	mina.tajvidi@newcastle.ac.uk		Tajvidi, Mina/0000-0002-6259-505X			Alavi SA, 2016, INT REV RETAIL DISTR, V26, P272, DOI 10.1080/09593969.2015.1096808; Almeida Costa Ana Isabel, 2016, International Journal of Management and Enterprise Development, V15, P191; Antoncic B, 2008, TECHNOVATION, V28, P257, DOI 10.1016/j.technovation.2007.07.005; Badaruddin M.N., 2015, INT C INF TECHN SOC; Berg B., 2012, QUALITATIVE RES METH; BIRCH DL, 1981, PUBLIC INTEREST, P3; Blais R…	91	0	0	2	2	EMERALD GROUP PUBLISHING LTD	BINGLEY	HOWARD HOUSE, WAGON LANE, BINGLEY BD16 1WA, W YORKSHIRE, ENGLAND	0007-070X	1758-4108		BRIT FOOD J	Br. Food J.
J	Cai, GY; Zhang, JX; Du, MY; Li, CP; Peng, S				Cai, Guoyin; Zhang, Jinxi; Du, Mingyi; Li, Chaopeng; Peng, Shu			Identification of urban land use efficiency by indicator-SDG 11.3.1	PLOS ONE			English	Article							ENVIRONMENTAL DEGRADATION; AREA; URBANIZATION; ACCURACY; DENSITY; POLICY; GROWTH; CITIES	Inefficiency in urban land use is one of the problems caused by rapid urbanization. The UN Sustainable Development Goals (SDGs) indicator 11.3.1 is designed to test urban land use efficiency. This study employed geospatial and statistical data to compute land use efficiencies from 1990 to 2015 with five 5-year and ten 15-year intervals in Wukang, center of Deqing County, China. A flowchart was de…	[Cai, Guoyin; Zhang, Jinxi; Du, Mingyi; Li, Chaopeng] Beijing Univ Civil Engn & Architecture, Sch Geomat & Urban Spatial Informat, Beijing, Peoples R China; [Cai, Guoyin; Du, Mingyi] Beijing Univ Civil Engn & Architecture, Beijing Adv Innovat Ctr Future Urban Design, Beijing, Peoples R China; [Peng, Shu] Natl Geomat Ctr China, Beijing, Peoples R China	Cai, GY (corresponding author), Beijing Univ Civil Engn & Architecture, Sch Geomat & Urban Spatial Informat, Beijing, Peoples R China.; Cai, GY (corresponding author), Beijing Univ Civil Engn & Architecture, Beijing Adv Innovat Ctr Future Urban Design, Beijing, Peoples R China.	cgyin@bucea.edu.cn			National Natural Science Foundation (NSFC)National Natural Science Foundation of China (NSFC) [41390650]; Land Use Change Detection from Satellite GF-7 by Ministry of Housing and Urban-Rural Development of the People's Republic of China [06-Y20A17-9001-17/18]; Fundamental Research Funds for Beijing University of Civil Engineering and Architecture [2018N060301]	This work is financially supported by National Natural Science Foundation (NSFC) (Key Project #41390650), the Land Use Change Detection from Satellite GF-7 by Ministry of Housing and Urban-Rural Development of the People's Republic of China (No. 06-Y20A17-9001-17/18), and by The Fundamental Research Funds for Beijing University of Civil Engineering and Architecture (No. 2018N060301). The funders …	ARAIZA J, 2018, EGYPT J REMOTE SENS, V21, P391, DOI DOI 10.1016/J.EJRS.2018.01.004; Brovelli MA, 2015, REMOTE SENS-BASEL, V7, P4191, DOI 10.3390/rs70404191; Cao XS, 2019, SCI REP-UK, V9, DOI 10.1038/s41598-018-36368-2; Caprotti F, 2017, URBAN RES PRACT, V10, P367, DOI 10.1080/17535069.2016.1275618; Chen J, 2018, GLOBAL LAND COVER MA; Chen J, 2020, ISPRS INT J GEO-INF, V9, DOI 10.3390/ijgi9090522;…	44	0	0	3	3	PUBLIC LIBRARY SCIENCE	SAN FRANCISCO	1160 BATTERY STREET, STE 100, SAN FRANCISCO, CA 94111 USA	1932-6203			PLOS ONE	PLoS One	DEC 28	2020	15	12
J	Boadu, KB; Ansong, M; Afrifah, KA; Nsiah-Asante, E				Boadu, Kwadwo Boakye; Ansong, Michael; Afrifah, Kojo Agyapong; Nsiah-Asante, Elizabeth			Pulp and Paper Making Characteristics of Fibers from Plantation-grown Oxythenantera Abyssinica and Beema Bamboo (A Tissue Cultured Clone from Bambusa Balcooa)	JOURNAL OF NATURAL FIBERS			English	Article; Early Access						Bamboo plantation; cellulolytic material; deforestation; packaging paper; runkel ratio; wood fiber		The alarming global deforestation rate has great impacts on the output of the Pulp and paper Industry since wood is the principal papermaking fiber material. Although, generally, bamboo is an alternative cellulolytic fiber source, the species and culm age have great effects on its papermaking potential. Based on the methods by the International Association of Wood Anatomists (IAWA), this work ass…	[Boadu, Kwadwo Boakye; Afrifah, Kojo Agyapong; Nsiah-Asante, Elizabeth] Kwame Nkrumah Univ Sci & Technol, Fac Renewable Nat Resources, Dept Wood Sci & Technol, Kumasi, Ghana; [Ansong, Michael] Kwame Nkrumah Univ Sci & Technol, Fac Renewable Nat Resources, Dept Silviculture & Forest Management, Kumasi, Ghana	Boadu, KB (corresponding author), Kwame Nkrumah Univ Sci & Technol, Univ PO, Kumasi, Ghana.	patrendy2000@yahoo.com					Abdulrahaman A.A., 2013, EJBS, V7, P1; Aderounmu A.F., 2019, J SCI RES REPORTS, V24, P1; Agnihotri S, 2010, BIORESOURCES, V5, P1197; Ates S, 2008, AFR J BIOTECHNOL, V7, P4153; Bajpai P., 2014, RECYCLING DEINKING R; Barathi N., 2018, PROPAGATION COMMERCI; Bhardwaj NK, 2019, CELL CHEM TECHNOL, V53, P113; Chang FJ, 2013, CELL CHEM TECHNOL, V47, P285; Chen ZC, 2019, BIORESOURCES, V14, P3; Crevel V.R.…	52	0	0	2	2	TAYLOR & FRANCIS INC	PHILADELPHIA	530 WALNUT STREET, STE 850, PHILADELPHIA, PA 19106 USA	1544-0478	1544-046X		J NAT FIBERS	J. Nat. Fibers
J	Scott, W				Scott, William			25 years on: looking back at environmental education research	ENVIRONMENTAL EDUCATION RESEARCH			English	Article						Environmental education research; human-environment relationships; fundamental educational reform; Sustainable Development Goals; Paris Agreement		This is a personal reflection on the first 25 years of the journal, Environmental Education Research. It begins in the 1990s with the ideas behind the need for a new journal and explores the journal's early years as it established itself. The paper then looks at two quite different papers from Volume 1 of the journal that identified issues that remain pertinent today, albeit in the very changed s…	[Scott, William] Univ Bath, Dept Educ, Bath, Avon, England	Scott, W (corresponding author), Univ Bath, Dept Educ, Bath, Avon, England.	w.a.h.scott@bath.ac.uk					Bak Nelleke., 1995, ENVIRON EDUC RES, V1, DOI [10.1080/1350462950010309, DOI 10.1080/1350462950010309]; Hart Paul., 1999, STUDIES SCI ED, V34, DOI [DOI 10.1080/03057269908560148, 10.1080/03057269908560148]; Kagawa Fumiyo., 2010, ED CLIMATE CHANGE LI; Monroe MC, 2019, ENVIRON EDUC RES, V25, P791, DOI 10.1080/13504622.2017.1360842; Reid A, 2019, ENVIRON EDUC RES, V25, P157, DOI 10.1080/13504622.201…	11	0	0	1	1	ROUTLEDGE JOURNALS, TAYLOR & FRANCIS LTD	ABINGDON	2-4 PARK SQUARE, MILTON PARK, ABINGDON OX14 4RN, OXON, ENGLAND	1350-4622	1469-5871		ENVIRON EDUC RES	Environ. Educ. Res.	DEC 1	2020	26	12
J	Kabongo, EM; Mukumbang, FC; Delobelle, P; Nicol, E				Kabongo, Eveline M.; Mukumbang, Ferdinand C.; Delobelle, Peter; Nicol, Edward			Combining the theory of change and realist evaluation approaches to elicit an initial program theory of the MomConnect program in South Africa	BMC MEDICAL RESEARCH METHODOLOGY			English	Article						mHealth; MomConnect; Theory of change; Realist evaluation; Maternal and child health	SUSTAINABLE DEVELOPMENT GOALS; HEALTH; CHILD; SERVICES; NEWBORN	Background One of the Sustainable Development Goals is to reduce the global maternal mortality ratio to less than 70 per 100,000 live births by 2030. In South Africa, the flagship National Department of Health MomConnect program was launched in 2014 to strengthen the quality of maternal and child health (MCH) services and improve mortality outcomes. MomConnect was rapidly rolled out with a limite…	[Kabongo, Eveline M.; Nicol, Edward] Stellenbosch Univ, Div Hlth Syst & Publ Hlth, Cape Town, South Africa; [Mukumbang, Ferdinand C.; Nicol, Edward] South African Med Res Council, Cape Town, South Africa; [Delobelle, Peter] Univ Western Cape, Sch Publ Hlth, Cape Town, South Africa; [Delobelle, Peter] Vrije Univ Brussel, Dept Publ Hlth, Brussels, Belgium	Kabongo, EM (corresponding author), Stellenbosch Univ, Div Hlth Syst & Publ Hlth, Cape Town, South Africa.	evekabo@gmail.com	; Nicol, Edward/H-9383-2016	Mukumbang, Ferdinand C/0000-0003-1441-2172; Nicol, Edward/0000-0001-6019-9259			Adam M, 2019, BMC HEALTH SERV RES, V19, DOI 10.1186/s12913-019-4000-x; Atik ARA, 2013, UNDERSTANDING MHEALT, DOI [10.1145/2517899.2517920, DOI 10.1145/2517899.2517920]; Atkins L, 2017, IMPLEMENT SCI, V12, DOI 10.1186/s13012-017-0605-9; Atnafu Asfaw, 2017, Mhealth, V3, P39, DOI 10.21037/mhealth.2017.08.04; Barnett I, 2017, MOBILE PHONES NUTR H; Barron P, 2018, BMJ GLOB HEALTH, V3, DOI 10.1136/bmjg…	50	0	0	1	1	BMC	LONDON	CAMPUS, 4 CRINAN ST, LONDON N1 9XW, ENGLAND		1471-2288		BMC MED RES METHODOL	BMC Med. Res. Methodol.	DEC 26	2020	20	1
J	Balazinska, M; Kruczek, M; Bondaruk, J				Balazinska, Maria; Kruczek, Mariusz; Bondaruk, Jan			The environmental impact of various forms of waste PET bottle management	INTERNATIONAL JOURNAL OF SUSTAINABLE DEVELOPMENT AND WORLD ECOLOGY			English	Article; Early Access						PET bottle; recycling; LCA; material flow; sustainable production and consumption		The paper analyses the environmental impact of three forms of waste PET bottle management, i.e. through recycling, energy recovery and as a result of its disposal. The analysis was carried out using the Life Cycle Assessment (LCA) technique enabling comprehensive assessment covering both direct and indirect environmental impacts. The research carried out included changes resulting from technologi…	[Balazinska, Maria; Kruczek, Mariusz; Bondaruk, Jan] Cent Min Inst, Katowice, Poland	Balazinska, M (corresponding author), Cent Min Inst, Katowice, Poland.	mbalazinska@gig.eu	Bondaruk, Jan/W-4112-2018; Kruczek, Mariusz/A-4388-2013	Bondaruk, Jan/0000-0002-6449-7285; Kruczek, Mariusz/0000-0002-5052-3729	Ministry of Science and Higher Education, Republic of Poland (Statutory Activity of the Central Mining Institute in Katowice, Poland) [11153019-340]	This work was supported by the Ministry of Science and Higher Education, Republic of Poland (Statutory Activity of the Central Mining Institute in Katowice, Poland. Work no. 11153019-340).	Brennan RB, 2016, WASTE MANAGE, V55, P355, DOI 10.1016/j.wasman.2015.10.010; Chavan S., 2016, INT J ENG RES, V5, P304, DOI [10.17950/ijer/v5is1/072, DOI 10.17950/IJER/V5IS1/072]; Chilton T, 2010, RESOUR CONSERV RECY, V54, P1241, DOI 10.1016/j.resconrec.2010.04.002; Curran MA., 1996, ENV LIFE CYCLE ASSES; Desgupta S., 2010, VULNERABILITY BANGLA; El Essawy NA, 2017, ECOTOX ENVIRON SAFE, V145, P57, …	34	0	0	4	4	TAYLOR & FRANCIS INC	PHILADELPHIA	530 WALNUT STREET, STE 850, PHILADELPHIA, PA 19106 USA	1350-4509	1745-2627		INT J SUST DEV WORLD	Int. J. Sustain. Dev. World Ecol.
J	Wennersten, L; Wanselin, H; Wikman, S; Lindahl, M				Wennersten, Lena; Wanselin, Hanna; Wikman, Susanne; Lindahl, Mats			Interpreting students' ideas on the availability of energy and matter in food webs	JOURNAL OF BIOLOGICAL EDUCATION			English	Article; Early Access						Ecology education; primary school; energy flow; circulation of matter; decay		UNESCO has identified education for sustainable development (ESD) as a key factor in the achievement of sustainable development goals (SDGs). Education is important in developing awareness of how to preserve natural ecosystems and promote the uptake of renewable energy sources. Ecology education in primary school aims to give students a scientific foundation to further their education in biology …	[Wennersten, Lena; Wanselin, Hanna; Wikman, Susanne; Lindahl, Mats] Linnaeus Univ, Kalmar, Sweden	Wennersten, L (corresponding author), Linnaeus Univ, Kalmar, Sweden.	lena.wennersten@lnu.se			Linnaeus University, Kalmar, Sweden	This study was financially supported by Linnaeus University, Kalmar, Sweden.	Airey J, 2017, MODEL MODEL SCI EDUC, V10, P95, DOI 10.1007/978-3-319-58914-5_5; Barman CR, 2006, AM BIOL TEACH, V68, P73, DOI 10.1662/0002-7685(2006)068[0073:SIAPPG]2.0.CO;2; Braun V., 2006, QUALITATIVE RES PSYC, V3, P77, DOI [DOI 10.1191/1478088706qp063oa, 10.1191/1478088706qp063oa]; Butler J, 2015, EUR J TEACH EDUC, V38, P300, DOI 10.1080/02619768.2014.943394; Cinar D., 2016, INT ED STUDIES, V9…	48	0	0	5	5	ROUTLEDGE JOURNALS, TAYLOR & FRANCIS LTD	ABINGDON	2-4 PARK SQUARE, MILTON PARK, ABINGDON OX14 4RN, OXON, ENGLAND	0021-9266	2157-6009		J BIOL EDUC	J. Biol. Educ.
J	Bortolotto, C				Bortolotto, Chiara			Commercialization without over-commercialization: normative conundrums across heritage rationalities	INTERNATIONAL JOURNAL OF HERITAGE STUDIES			English	Article; Early Access						UNESCO; Intangible Cultural Heritage; commercialization; normative conundrums; heritage regimes		In aligning its priorities around the Sustainable Development Goals, UNESCO officially acknowledges the need to reconcile the market and heritage. Yet inscriptions of commercial practices on the Intangible Cultural Heritage lists are qualified as 'traumatic' by actors that design normative principles for 'good' heritage governance. Based on ethnographic observations of the meetings of the governi…	[Bortolotto, Chiara] Ecole Hautes Etud Sci Sociales EHESS, Inst Interdisciplinaire Anthropol Contemporain II, Paris, France	Bortolotto, C (corresponding author), Ehess Cnrs Umr 8177, F-75006 Paris, France.	chiara.bortolotto@ehess.fr			Agence Nationale de la RechercheFrench National Research Agency (ANR) [ANR-14-ACHN-0006-01]	Research for this paper was funded by the Agence Nationale de la Recherche through the project `UNESCO frictions: heritage making across global governance' [ANR-14-ACHN-0006-01].	Adie BA, 2018, J SUSTAIN TOUR, V26, P399, DOI 10.1080/09669582.2017.1359277; Adie BA, 2017, TOUR MANAG PERSPECT, V24, P48, DOI 10.1016/j.tmp.2017.07.002; Barnett M., 2004, RULES WORLD INT ORG; Bendix R., 2009, ETHNOLOGIA EUROPAEA, V39, P5; Blake J., 2002, DEVELOPING NEW STAND; Bortolotto C., 2007, J MUSEUM ETHNOGRAPHY, V19, P21; Bortolotto C., 2017, REV ANDALUZA ANTROPO, V12, P144, DOI [10.12795/…	53	0	0	0	0	ROUTLEDGE JOURNALS, TAYLOR & FRANCIS LTD	ABINGDON	2-4 PARK SQUARE, MILTON PARK, ABINGDON OX14 4RN, OXON, ENGLAND	1352-7258	1470-3610		INT J HERIT STUD	Int. J. Herit. Stud.
J	Umar, S; Fusheini, A; Ayanore, MA				Umar, Suraiya; Fusheini, Adam; Ayanore, Martin Amogre			The shared experiences of insured members and the uninsured in health care access and utilization under Ghana's national health insurance scheme: Evidence from the Hohoe Municipality	PLOS ONE			English	Article							ENROLLMENT	Background The National Health Insurance Scheme (NHIS) was introduced in Ghana in 2003 to remove financial barriers and to promote equitable access to health care services. Post implementation has been characterized by increases in access and utilization of services among the insured. The uninsured have been less likely to utilize services due to unaffordability of health care costs. In this stud…	[Umar, Suraiya] Univ Hlth & Allied Sci, Sch Publ Hlth, Dept Populat & Behav Sci, Ho, Ghana; [Fusheini, Adam] Univ Otago, Otago Med Sch, Dept Prevent & Social Med, Dunedin, New Zealand; [Fusheini, Adam] Ctr Hlth Literacy & Rural Hlth Promot, Accra, Ghana; [Ayanore, Martin Amogre] Univ Hlth & Allied Sci, Sch Publ Hlth, Dept Hlth Policy Planning & Management, Ho, Ghana	Fusheini, A (corresponding author), Univ Otago, Otago Med Sch, Dept Prevent & Social Med, Dunedin, New Zealand.; Fusheini, A (corresponding author), Ctr Hlth Literacy & Rural Hlth Promot, Accra, Ghana.	adam.fusheini@otago.ac.nz	Fusheini, Adam/H-2400-2016	Fusheini, Adam/0000-0001-7896-3841			Abuosi AA, 2016, INT J EQUITY HEALTH, V15, DOI 10.1186/s12939-016-0365-1; Acheampong IO, 2016, THESIS; Akum A. F, 2014, J SCI RES STUDIES, V1, P29; Alhassan RK, 2016, PLOS ONE, V11, DOI 10.1371/journal.pone.0165151; Amo-Adjei J, 2016, BMC HEALTH SERV RES, V16, DOI 10.1186/s12913-016-1602-4; ANDERSEN R, 1973, MILBANK FUND Q, V51, P95, DOI 10.2307/3349613; Andersen RM, 2008, MED CARE, V46, P647, DO…	44	0	0	0	0	PUBLIC LIBRARY SCIENCE	SAN FRANCISCO	1160 BATTERY STREET, STE 100, SAN FRANCISCO, CA 94111 USA	1932-6203			PLOS ONE	PLoS One	DEC 23	2020	15	12
J	Stanturf, JA; Mansourian, S				Stanturf, John A.; Mansourian, Stephanie			Forest landscape restoration: state of play	ROYAL SOCIETY OPEN SCIENCE			English	Article						Bonn Challenge; New York Declaration on Forests; degradation; deforestation; ecosystem functioning; sustainable development goals	CONTINUOUS COVER FORESTRY; LARGE-SCALE FOREST; ENVIRONMENTAL CONSEQUENCES; BIOENERGY PRODUCTION; WESTERN-AUSTRALIA; LAND RESTORATION; DEGRADED LANDS; CLIMATE-CHANGE; REFORESTATION; GOVERNANCE	Tree planting has been widely touted as an inexpensive way to meet multiple international environmental goals for mitigating climate change, reversing landscape degradation and restoring biodiversity restoration. The Bonn Challenge and New York Declaration on Forests, motivated by widespread deforestation and forest degradation, call for restoring 350 million ha by 2030 by relying on forest lands…	[Stanturf, John A.] Estonian Univ Life Sci, Inst Forestry & Rural Engn, Kreutzwaldi 5, EE-51014 Tartu, Estonia; [Stanturf, John A.] InNovaSilva, Hojen Tang 80, DK-7100 Vejle, Denmark; [Mansourian, Stephanie] Mansourian org, 36 Mt Eau Milieu, CH-1276 Gingins, Switzerland; [Mansourian, Stephanie] Univ Geneva, Geneva, Switzerland	Stanturf, JA (corresponding author), Estonian Univ Life Sci, Inst Forestry & Rural Engn, Kreutzwaldi 5, EE-51014 Tartu, Estonia.; Stanturf, JA (corresponding author), InNovaSilva, Hojen Tang 80, DK-7100 Vejle, Denmark.	johnalvin.stanturf@emu.ee		Mansourian, Stephanie/0000-0002-0897-514X			Abera W, 2020, LAND DEGRAD DEV, V31, P37, DOI 10.1002/ldr.3424; AFRI100, COUONTR MIDR; Agyeman V. K., 2003, Unasylva (English ed.), V54, P40; Ahrends A, 2017, P ROY SOC B-BIOL SCI, V284, DOI 10.1098/rspb.2016.2559; Akhtar-Schuster M, 2017, J ENVIRON MANAGE, V195, P4, DOI 10.1016/j.jenvman.2016.09.044; Aldersley A, 2011, SCI TOTAL ENVIRON, V409, P3472, DOI 10.1016/j.scitotenv.2011.05.032; ALRI, 20…	294	0	0	2	2	ROYAL SOC	LONDON	6-9 CARLTON HOUSE TERRACE, LONDON SW1Y 5AG, ENGLAND	2054-5703			ROY SOC OPEN SCI	R. Soc. Open Sci.	DEC 23	2020	7	12
J	Zermeno, MGG; de la Garza, LYA				Gomez Zermeno, Marcela Georgina; Aleman de la Garza, Lorena Yadira			Open laboratories for social innovation: A strategy for research and innovation in education for peace and sustainable developmentSustainable development is an issue of high relevance for all countries, and universities play a fundamental role in promotin	INTERNATIONAL JOURNAL OF SUSTAINABILITY IN HIGHER EDUCATION			English	Article; Early Access						Higher education; Sustainable development; Social innovation; Laboratories; Educational innovation; Education for peace		Purpose Sustainable development is an issue of high relevance for all countries and universities play a fundamental role in promoting the participation of society members in achieving this objective. This study aims to conduct an open laboratory of social innovation (OPENLAB_SI) inside a university with society stakeholders, as a research and innovation tool that facilitates addressing the comple…	[Gomez Zermeno, Marcela Georgina] Tecnol Monterrey, Sch Humanities & Educ, Educ, Monterrey, Nuevo Leon, Mexico; [Aleman de la Garza, Lorena Yadira] Tecnol Monterrey, Sch Humanities & Educ, Continuing Educ Dept, Monterrey, Nuevo Leon, Mexico	Zermeno, MGG (corresponding author), Tecnol Monterrey, Sch Humanities & Educ, Educ, Monterrey, Nuevo Leon, Mexico.	marcela.gomez@tec.mx; lorena.aleman@tec.mx			National Council for Science and Technology (CONACyT)Consejo Nacional de Ciencia y Tecnologia (CONACyT); Writing Lab of the Tecnologico de Monterrey	The authors would like to acknowledge the financial funding of the National Council for Science and Technology (CONACyT) and the support of the Writing Lab of the Tecnologico de Monterrey during this educational research project.	Battisti S., 2014, INT J INNOVATION REG, V5, P328, DOI [10.1504/ijird.2014.064146, DOI 10.1504/IJIRD.2014.064146]; BEPA, 2014, SOC INN DEC CHANG DE; Binningsbo HM, 2013, INT AREA STUD REV, V16, P89, DOI 10.1177/2233865912473847; Carayannis EG., 2012, J INNOV ENTREP, V1, P2, DOI [DOI 10.1186/2192-5372-1-2, 10.1186/2192-5372-1-2, DOI 10.1186/2192-5372-1-1]; Carstensen H.V., 2012, INNOVATION J PUBLI…	61	0	0	9	9	EMERALD GROUP PUBLISHING LTD	BINGLEY	HOWARD HOUSE, WAGON LANE, BINGLEY BD16 1WA, W YORKSHIRE, ENGLAND	1467-6370	1758-6739		INT J SUST HIGHER ED	Int. J. Sustain. High. Educ.
J	Workman, R; McPherson, K				Workman, Robin; McPherson, Kevin			Measuring rural access for SDG 9.1.1	TRANSACTIONS IN GIS			English	Article; Early Access								The Rural Access Index is a measure of access developed by the World Bank and has been incorporated into the Sustainable Development Goals (SDGs) as indicator 9.1.1. This measures the proportion of the rural population living within 2 km of an all-season road, using GIS layers and relying on three data sources: population, road network location and condition. Open GIS data are used for population…	[Workman, Robin; McPherson, Kevin] TRL Ltd, Crowthorne House, Wokingham RG40 3GA, England	Workman, R (corresponding author), TRL Ltd, Crowthorne House, Wokingham RG40 3GA, England.	rworkman@trl.co.uk		Workman, Robin/0000-0003-0575-3565			Archondo-Callao R., 1989, HIGHWAY DESIGN MAINT; Harral C. G., 1980, TRANSPORT RES WORLD; Hodges J. W., 1975, 673 TRRL; Jones T. E., 1984, 1112 TRRL; Jones T. E., 1984, 1111 TRRL; Kerali H., 2000, OVERVIEW HDM 4, V1; Paige-Green P., 1994, PASSABILITY CRITERIA; Roberts P., 2006, TP10 WORLD BANK; Sayers M. W., 1986, INT ROAD ROUGHNESS E, V45; TRL, 2003, 20 TRL; United Nations Development Group, 2017…	19	0	0	0	0	WILEY	HOBOKEN	111 RIVER ST, HOBOKEN 07030-5774, NJ USA	1361-1682	1467-9671		T GIS	Trans. GIS
J	Naffa, H; Fain, M				Naffa, Helena; Fain, Mate			Performance measurement of ESG-themed megatrend investments in global equity markets using pure factor portfolios methodology	PLOS ONE			English	Article							CORPORATE SOCIAL-RESPONSIBILITY; MUTUAL FUND PERFORMANCE; STOCK RETURNS; FINANCIAL PERFORMANCE; SIGNALING THEORY; CROSS-SECTION; RISK; ERRORS; EQUILIBRIUM; ILLIQUIDITY	ESG factors are becoming mainstream in portfolio investment strategies, attracting increasing fund inflows from investors who are aligning their investment values to Sustainable Development Goals (SDG) declared by the United Nations Principles for Responsible Investments. Do investors sacrifice return for pursuing ESG-aligned megatrend goals? The study analyses the risk-adjusted financial perform…	[Naffa, Helena; Fain, Mate] Corvinus Univ Budapest, Dept Finance, Budapest, Hungary	Fain, M (corresponding author), Corvinus Univ Budapest, Dept Finance, Budapest, Hungary.	mate.fain@uni-corvinus.hu			Higher Education Institutional Excellence Program of the Ministry for Human Capacities at Corvinus University of Budapest [NKFIH-1163-10/2019]	The work of HN and MF was supported by the Higher Education Institutional Excellence Program of the Ministry for Human Capacities in the framework of the `Financial and Public Services' research project (NKFIH-1163-10/2019) at Corvinus University of Budapest. The funders had no role in study design, data collection and analysis, decision to publish, or preparation of the manuscript.	Albuquerque RA, 2020, 3594293 SOC SCI RES; Alda M, 2020, FINANC RES LETT, V36, DOI 10.1016/j.frl.2019.101313; Alvarez M, 2015, SOC RESPONSIB J, V11, P502, DOI 10.1108/SRJ-08-2013-0104; American Society for Interventional and Therapeutic Neuroradiology, 2001, AJNR AM J NEURORADIO, V22, pS28; Amihud Y, 2002, J FINANC MARK, V5, P31, DOI 10.1016/S1386-4181(01)00024-6; Andersson M, 2016, FINANC ANAL J…	132	0	0	1	1	PUBLIC LIBRARY SCIENCE	SAN FRANCISCO	1160 BATTERY STREET, STE 100, SAN FRANCISCO, CA 94111 USA	1932-6203			PLOS ONE	PLoS One	DEC 22	2020	15	12
J	Espasandin-Bustelo, F; Ganaza-Vargas, J; Diaz-Carrion, R				Espasandin-Bustelo, Francisco; Ganaza-Vargas, Juan; Diaz-Carrion, Rosalia			Employee happiness and corporate social responsibility: the role of organizational culture	EMPLOYEE RELATIONS			English	Article; Early Access						Internal CSR; Organizational culture; Employee happiness; Institutional theory; PLS		Purpose This research explores how does the organizational culture influence internal corporate social responsibility (CSR) actions and the effect of these actions on the level of happiness of employees. Design/methodology/approach The study adopts an employee perspective since the perception of employees is the unit of analysis. By relying on a sample of 921 workers of firms from different secto…	[Espasandin-Bustelo, Francisco; Ganaza-Vargas, Juan; Diaz-Carrion, Rosalia] Univ Seville, Seville, Spain	Diaz-Carrion, R (corresponding author), Univ Seville, Seville, Spain.	bustelo@us.es; ganaza@us.es; rosaliadiaz@us.es					Albdour A.A., 2010, INT J HUMAN SOCIAL S, V5, P932; Alves AA, 2019, HEYTHROP J, V60, P600, DOI 10.1111/heyj.12331; Angus-Leppan T, 2010, J BUS ETHICS, V93, P189, DOI 10.1007/s10551-009-0221-y; Bartram D, 2012, SOCIOL COMPASS, V6, P644, DOI 10.1111/j.1751-9020.2012.00483.x; Boesso G., 2010, INT J MANAGEMENT VOL, V27, P470; Brammer S, 2007, INT J HUM RESOUR MAN, V18, P1701, DOI 10.1080/095851907015…	88	0	0	15	15	EMERALD GROUP PUBLISHING LTD	BINGLEY	HOWARD HOUSE, WAGON LANE, BINGLEY BD16 1WA, W YORKSHIRE, ENGLAND	0142-5455	1758-7069		EMPL RELAT	Empl. Relat.
J	Yu, QY; You, LZ; Wood-Sichra, U; Ru, YT; Joglekar, AKB; Fritz, S; Xiong, W; Lu, M; Wu, WB; Yang, P				Yu, Qiangyi; You, Liangzhi; Wood-Sichra, Ulrike; Ru, Yating; Joglekar, Alison K. B.; Fritz, Steffen; Xiong, Wei; Lu, Miao; Wu, Wenbin; Yang, Peng			A cultivated planet in 2010-Part 2: The global gridded agricultural-production maps	EARTH SYSTEM SCIENCE DATA			English	Article; Data Paper							CROP DISTRIBUTION MAPS; CLIMATE-CHANGE; NORTHEAST CHINA; RICE AREA; LAND-USE; MAIZE; CHALLENGES; MANAGEMENT; IMPACT	Data on global agricultural production are usually available as statistics at administrative units, which does not give any diversity and spatial patterns; thus they are less informative for subsequent spatially explicit agricultural and environmental analyses. In the second part of the two-paper series, we introduce SPAM2010 - the latest global spatially explicit datasets on agricultural product…	[Yu, Qiangyi; You, Liangzhi; Lu, Miao; Wu, Wenbin; Yang, Peng] Chinese Acad Agr Sci, Key Lab Agr Remote Sensing AGRIRS, Minist Agr & Rural Affairs, Inst Agr Resources & Reg Planning, Beijing 100081, Peoples R China; [You, Liangzhi; Wood-Sichra, Ulrike; Ru, Yating] Int Food Policy Res Inst IFPRI, Washington, DC USA; [Joglekar, Alison K. B.] Univ Minnesota, GEMS Agroinformat Initiat, St Paul, MN US…	Wu, WB; Yang, P (corresponding author), Chinese Acad Agr Sci, Key Lab Agr Remote Sensing AGRIRS, Minist Agr & Rural Affairs, Inst Agr Resources & Reg Planning, Beijing 100081, Peoples R China.	wuwenbin@caas.cn; yangpeng@caas.cn			National Natural Science Foundation of ChinaNational Natural Science Foundation of China (NSFC) [41921001, 41871358]; National Key Research and Development Program of China [2017YFE0104600]; Central Public-interest Scientific Institution Basal Research Fund [Y2020YJ07]	This research has been supported by the National Natural Science Foundation of China (grant nos. 41921001 and 41871358), the National Key Research and Development Program of China (grant no. 2017YFE0104600) and the Central Public-interest Scientific Institution Basal Research Fund (no. Y2020YJ07).	Anderson W, 2015, GLOBAL ECOL BIOGEOGR, V24, P180, DOI 10.1111/geb.12243; Bonan GB, 2018, SCIENCE, V359, P533, DOI 10.1126/science.aam8328; Bunn C, 2015, CLIMATIC CHANGE, V129, P89, DOI 10.1007/s10584-014-1306-x; Cairns JE, 2013, FOOD SECUR, V5, P345, DOI 10.1007/s12571-013-0256-x; Chen Hao, 2016, Yingyong Shengtai Xuebao, V27, P2571, DOI 10.13287/j.1001-9332.201608.036; Chen J, 2015, ISPRS J PHO…	54	0	0	0	0	COPERNICUS GESELLSCHAFT MBH	GOTTINGEN	BAHNHOFSALLEE 1E, GOTTINGEN, 37081, GERMANY	1866-3508	1866-3516		EARTH SYST SCI DATA	Earth Syst. Sci. Data	DEC 21	2020	12	4
J	Stevenson, SL; Watermeyer, K; Caggiano, G; Fulton, EA; Ferrier, S; Nicholson, E				Stevenson, Simone L.; Watermeyer, Kate; Caggiano, Giovanni; Fulton, Elizabeth A.; Ferrier, Simon; Nicholson, Emily			Matching biodiversity indicators to policy needs	CONSERVATION BIOLOGY			English	Article; Early Access						Aichi Targets; biodiversity indicators; Convention on Biological Diversity; ecosystem based fisheries management; extinction; IUCN red list index; population dynamics; sustainable development goals; Convenio sobre la Diversidad Biol&#243; gica; din&#225; micas poblacionales; extinci&#243; n; indicadores de biodiversidad; &#237; ndice de la lista roja de la UICN; manejo de pesquer&#237; as basado …	GLOBAL BIODIVERSITY; ECOLOGICAL INDICATORS; EXTINCTION; MANAGEMENT; ABUNDANCE; CONSERVATION; PROGRESS; RISK	At the global scale, biodiversity indicators are typically used to monitor general trends, but are rarely implemented with specific purpose or linked directly to decision making. Some indicators are better suited to predicting future change, others are more appropriate for evaluating past actions, but this is seldom made explicit. We developed a conceptual model for assigning biodiversity indicat…	[Stevenson, Simone L.; Watermeyer, Kate; Nicholson, Emily] Deakin Univ, Sch Life & Environm Sci, Ctr Integrat Ecol, 221 Burwood Highway, Burwood, Vic 3125, Australia; [Caggiano, Giovanni] Monash Univ, Dept Econ, Caulfield, Vic 3145, Australia; [Fulton, Elizabeth A.] CSIRO, Oceans & Atmosphere, GPO Box 1538, Hobart, Tas 7001, Australia; [Fulton, Elizabeth A.] Univ Tasmania, Ctr Marine Socioecol, H…	Stevenson, SL (corresponding author), Deakin Univ, Sch Life & Environm Sci, Ctr Integrat Ecol, 221 Burwood Highway, Burwood, Vic 3125, Australia.	ssteven@deakin.edu.au	; Nicholson, Emily/H-9001-2013	Stevenson, Simone/0000-0002-9807-9807; Nicholson, Emily/0000-0003-2199-3446			Allnutt TF, 2008, CONSERV LETT, V1, P173, DOI 10.1111/j.1755-263X.2008.00027.x; Babcock RC, 2010, P NATL ACAD SCI USA, V107, P18256, DOI 10.1073/pnas.0908012107; Balmford A, 2003, TRENDS ECOL EVOL, V18, P326, DOI 10.1016/S0169-5347(03)00067-3; Bland LM, 2018, FRONT ECOL ENVIRON, V16, P29, DOI 10.1002/fee.1747; Brazill-Boast J, 2018, MONITORING THREATENE, P225; Bubb P. J., 2009, IUCN RED LIST INDE…	57	0	0	5	5	WILEY	HOBOKEN	111 RIVER ST, HOBOKEN 07030-5774, NJ USA	0888-8892	1523-1739		CONSERV BIOL	Conserv. Biol.
J	Luskin, MS; Meijaard, E; Surya, S; Sheherazade; Walzer, C; Linkie, M				Luskin, Matthew Scott; Meijaard, Erik; Surya, Selly; Sheherazade; Walzer, Chris; Linkie, Matthew			African Swine Fever threatens Southeast Asia's 11 endemic wild pig species	CONSERVATION LETTERS			English	Article; Early Access						cascades; emerging infectious diseases; livelihoods; pandemic; prey depletion; Red List; research priority; species conservation; Suidae; Sustainable Development Goals; virus; zoonotic disease	CONSEQUENCES; BENEFITS; HEALTH	The spread of the most recent African Swine Fever (ASF) outbreak in Asia since late 2018 poses a significant threat to endemic pig species and socioeconomic security. Within domestic pigs and free-living Eurasian wild boars (both Sus scrofa) in Asia, ASF causes almost 100% case fatality. The ongoing ASF epidemic has so far caused the death of over one hundred million domestic pigs, causing unprec…	[Luskin, Matthew Scott] Univ Queensland, Sch Biol Sci, Brisbane, Qld 4072, Australia; [Meijaard, Erik] Borneo Futures, Bandar Seri Begawan, Brunei; [Meijaard, Erik] Univ Kent, Durrell Inst Conservat & Ecol, Canterbury, Kent, England; [Surya, Selly; Sheherazade; Linkie, Matthew] Wildlife Conservat Soc, Indonesia Program, Bogor, West Java, Indonesia; [Walzer, Chris] Wildlife Conservat Soc, Bronx, N…	Luskin, MS (corresponding author), Univ Queensland, Sch Biol Sci, Brisbane, Qld 4072, Australia.	m.luskin@uq.edu.au	Meijaard, Erik/A-2687-2016	Meijaard, Erik/0000-0001-8685-3685			Acemoglu D, 2017, AM ECON REV, V107, P54, DOI 10.1257/aer.20151086; Aiyar A, 2020, FOOD SECUR, V12, P749, DOI 10.1007/s12571-020-01074-3; [Anonymous], 2020, NAT REV EARTH ENV, V1, P1, DOI [10.1038/s43017-019-0017-2, DOI 10.1038/S43017-019-0017-2]; [Anonymous], 2020, CNN; [Anonymous], 2020, STRAIT TIMES; Bennett EL, 2000, BIOL RESOURCE MANAGE, P305; BPS, 2010, BAD PUS STAT PEND ME; Braczkowski AR,…	49	0	0	2	2	WILEY	HOBOKEN	111 RIVER ST, HOBOKEN 07030-5774, NJ USA	1755-263X			CONSERV LETT	Conserv. Lett.
J	Auld, E; Li, XM; Morris, P				Auld, Euan; Li Xiaomin; Morris, Paul			Piloting PISA for development to success: an analysis of its findings, framework and recommendations	COMPARE-A JOURNAL OF COMPARATIVE AND INTERNATIONAL EDUCATION			English	Article; Early Access						PISA; OECD Learning Framework 2030; sustainable development goals; low; and middle-income countries; organisational legitimacy	EDUCATION; POLICY	In 2018 the OECD published the findings of its PISA for Development (PISA-D) pilot project which was undertaken to make the regular PISA framework more accessible and relevant to low- and middle-income nations. This would encourage such nations to join PISA as part of the OECD's Learning Framework 2030 and provide them with 'contextualised' policy recommendations. In 2019 the OECD declared the pr…	[Auld, Euan] Educ Univ Hong Kong, Dept Int Educ, Hong Kong, Peoples R China; [Li Xiaomin; Morris, Paul] UCL Inst Educ, Dept Educ Practice & Soc, London, England	Li, XM (corresponding author), UCL Inst Educ, Dept Educ Practice & Soc, London, England.	xiaomin.li.15@ucl.ac.uk		AULD, Euan Douglas/0000-0002-4927-7524; Morris, Paul/0000-0002-7448-0727			Addey C., 2018, GLOBAL ED POLICY INT, P97; Addey C, 2020, COMP EDUC, V56, P547, DOI 10.1080/03050068.2020.1771873; Addey C, 2020, COMPARE, V50, P1159, DOI 10.1080/03057925.2019.1623653; Addey C, 2017, CRIT STUD EDUC, V58, P311, DOI 10.1080/17508487.2017.1352006; Antoni V., 2018, GLOBAL ED POLICY INT; Auld E, 2019, POLICY FUTURES EDUC, V17, P677, DOI 10.1177/1478210318819246; Auld E, 2019, COMP ED…	63	0	0	2	2	ROUTLEDGE JOURNALS, TAYLOR & FRANCIS LTD	ABINGDON	2-4 PARK SQUARE, MILTON PARK, ABINGDON OX14 4RN, OXON, ENGLAND	0305-7925	1469-3623		COMPARE	Compare
J	Gossling, S				Gossling, Stefan			Technology, ICT and tourism: from big data to the big picture	JOURNAL OF SUSTAINABLE TOURISM			English	Article; Early Access						Information and communication technologies; digitalization; Sustainable Development Goals; tourism	SOCIAL-ISOLATION; SUSTAINABILITY; COVID-19; ENVY; MEDIA	The past years have seen an unprecedented growth in the ICT economy that has fundamentally altered business models and consumer cultures. Many of the changes this has implied are specifically relevant for tourism, a sector that perhaps more than any other is exposed to and implicated in digital innovation, consumer-business interrelationships, and platform reliance. Most studies of the digitaliza…	[Gossling, Stefan] Western Norway Res Inst, Sogndal, Norway; [Gossling, Stefan] Linnaeus Univ, Sch Business & Econ, Kalmar, Sweden; [Gossling, Stefan] Lund Univ, Serv Management & Serv Studies, Lund, Sweden	Gossling, S (corresponding author), Western Norway Res Inst, Sogndal, Norway.	stefan.gossling@ism.lu.se					Ali A, 2014, J HOSP TOUR TECHNOL, V5, P2, DOI 10.1108/JHTT-12-2012-0034; [Anonymous], 2020, BUSINESS INSIDER; [Anonymous], 2019, FORBES; Benckendorff P. J., 2014, TOURISM INFORM TECHN; Bradshaw S., 2018, COMPUTATIONAL PROPAG, P1; Budeanu A, 2013, TOUR SOC SCI SER, V18, P87, DOI 10.1108/S1571-5043(2013)0000018008; BUNING RJ, 2020, J SUSTAIN TOUR 0923, DOI DOI https://doi.org/10.1080/09669582.2020.…	66	0	0	4	4	ROUTLEDGE JOURNALS, TAYLOR & FRANCIS LTD	ABINGDON	2-4 PARK SQUARE, MILTON PARK, ABINGDON OX14 4RN, OXON, ENGLAND	0966-9582	1747-7646		J SUSTAIN TOUR	J. Sustain. Tour.
J	Bauserman, M; Thorsten, VR; Nolen, TL; Patterson, J; Lokangaka, A; Tshefu, A; Patel, AB; Hibberd, PL; Garces, AL; Figueroa, L; Krebs, NF; Esamai, F; Nyongesa, P; Liechty, EA; Carlo, WA; Chomba, E; Goudar, SS; Kavi, A; Derman, RJ; Saleem, S; Jessani, S; Billah, SM; Koso-Thomas, M; McClure, EM; Goldenberg, RL; Bose, C				Bauserman, Melissa; Thorsten, Vanessa R.; Nolen, Tracy L.; Patterson, Jackie; Lokangaka, Adrien; Tshefu, Antoinette; Patel, Archana B.; Hibberd, Patricia L.; Garces, Ana L.; Figueroa, Lester; Krebs, Nancy F.; Esamai, Fabian; Nyongesa, Paul; Liechty, Edward A.; Carlo, Waldemar A.; Chomba, Elwyn; Goudar, Shivaprasad S.; Kavi, Avinash; Derman, Richard J.; Saleem, Sarah; Jessani, Saleem; Billah, Sk M…			Maternal mortality in six low and lower-middle income countries from 2010 to 2018: risk factors and trends	REPRODUCTIVE HEALTH			English	Article						Low-resource countries; Maternal mortality; Sustainable development goals; Global network		BackgroundMaternal mortality is a public health problem that disproportionately affects low and lower-middle income countries (LMICs). Appropriate data sources are lacking to effectively track maternal mortality and monitor changes in this health indicator over time.MethodsWe analyzed data from women enrolled in the NICHD Global Network for Women's and Children's Health Research Maternal Newborn …	[Bauserman, Melissa; Patterson, Jackie; Bose, Carl] Univ N Carolina, Dept Pediat, Sch Med, 101 Manning Dr,CB 7596, Chapel Hill, NC 27599 USA; [Thorsten, Vanessa R.; Nolen, Tracy L.; McClure, Elizabeth M.] RTI Int, Durham, NC USA; [Lokangaka, Adrien; Tshefu, Antoinette] Kinshasa Sch Publ Hlth, Kinshasa, DEM REP CONGO; [Patel, Archana B.] Lata Med Res Fdn, Nagpur, Maharashtra, India; [Patel, Archan…	Bauserman, M (corresponding author), Univ N Carolina, Dept Pediat, Sch Med, 101 Manning Dr,CB 7596, Chapel Hill, NC 27599 USA.	melissa_bauserman@med.unc.edu	Kavi, Avinash/Q-1950-2019	Kavi, Avinash/0000-0002-2176-4697	Eunice Kennedy Shriver National Institute of Child Health and Human DevelopmentUnited States Department of Health & Human ServicesNational Institutes of Health (NIH) - USANIH Eunice Kennedy Shriver National Institute of Child Health & Human Development (NICHD)	Publication of this supplement is funded by grants from Eunice Kennedy Shriver National Institute of Child Health and Human Development. The funders had no input in the design of the study, collection, analysis, interpretation of data or in the writing of the manuscript, with the exception of the Program Officer of NICHD, whose contributions are outlined.	Alkema L, 2016, LANCET, V387, P462, DOI 10.1016/S0140-6736(15)00838-7; Bauserman M, 2015, REPROD HEALTH, V12, DOI 10.1186/1742-4755-12-S2-S5; Black RE, 2016, INT BANK RECONSTRUCT; Bose CL, 2015, REPROD HEALTH, V12, DOI 10.1186/1742-4755-12-S2-S1; Dorringston RE, 2016, B WORLD HEALTH ORGAN, V94, P155, DOI 10.2471/BLT.15.155036; Girum Tadele, 2017, Matern Health Neonatol Perinatol, V3, P19, DOI 10.…	18	0	0	0	0	BMC	LONDON	CAMPUS, 4 CRINAN ST, LONDON N1 9XW, ENGLAND		1742-4755		REPROD HEALTH	Reprod. Health	DEC 17	2020	17			3
J	Patel, AB; Bann, CM; Garces, AL; Krebs, NF; Lokangaka, A; Tshefu, A; Bose, CL; Saleem, S; Goldenberg, RL; Goudar, SS; Derman, RJ; Chomba, E; Carlo, WA; Esamai, F; Liechty, EA; Koso-Thomas, M; McClure, EM; Hibberd, PL				Patel, Archana B.; Bann, Carla M.; Garces, Ana L.; Krebs, Nancy F.; Lokangaka, Adrien; Tshefu, Antoinette; Bose, Carl L.; Saleem, Sarah; Goldenberg, Robert L.; Goudar, Shivaprasad S.; Derman, Richard J.; Chomba, Elwyn; Carlo, Waldemar A.; Esamai, Fabian; Liechty, Edward A.; Koso-Thomas, Marion; McClure, Elizabeth M.; Hibberd, Patricia L.			Development of the Global Network for Women's and Children's Health Research's socioeconomic status index for use in the network's sites in low and lower middle-income countries	REPRODUCTIVE HEALTH			English	Article						Socioeconomic status; Disparities; Determinants of health; Global health; Lower and middle income countries (LMIC); Global Network for Women' and Children's Health Research	DEPRIVATION INDEX; MORTALITY; WEALTH	BackgroundSocioeconomic status (SES) is an important determinant of health globally and an important explanatory variable to assess causality in epidemiological research. The 10th Sustainable Development Goal is to reduce disparities in SES that impact health outcomes globally. It is easier to study SES in high-income countries because household income is representative of the SES. However, it is…	[Patel, Archana B.] Lata Med Res Fdn, Nagpur, Maharashtra, India; [Patel, Archana B.] Datta Meghe Inst Med Sci, Wardha, India; [Bann, Carla M.; McClure, Elizabeth M.] RTI Int, Res Triangle Pk, NC USA; [Garces, Ana L.] INCAP, Guatemala City, Guatemala; [Krebs, Nancy F.] Univ Colorado, Denver, CO 80202 USA; [Lokangaka, Adrien; Tshefu, Antoinette] Kinshasa Sch Publ Hlth, Kinshasa, DEM REP CONGO; [Bo…	Hibberd, PL (corresponding author), Boston Univ, Sch Publ Hlth, Dept Global Hlth, Boston, MA 02118 USA.	plh0@bu.edu			Eunice Kennedy Shriver National Institute of Child Health and Human Development NICHDUnited States Department of Health & Human ServicesNational Institutes of Health (NIH) - USANIH Eunice Kennedy Shriver National Institute of Child Health & Human Development (NICHD)	Publication of this supplement is funded by grants from Eunice Kennedy Shriver National Institute of Child Health and Human Development NICHD to the participating sites and to RTI International.	Alkire E, 2010, INT ARCH PHOTOGRAMM, V38; [Anonymous], SUST DEV GOALS; Black RE, 2008, LANCET, V371, P243, DOI 10.1016/S0140-6736(07)61690-0; Brown T.A., 2006, CONFIRMATORY FACTOR; Cai L, 2011, IRTPRO WINDOWS COMPU; Chasekwa B, 2018, PLOS ONE, V13, DOI 10.1371/journal.pone.0199393; Deaton A, 2002, 135 LSM WORLD BANK; Filmer D, 2001, DEMOGRAPHY, V38, P115, DOI 10.1353/dem.2001.0003; Goudar SS, 201…	27	2	2	1	1	BMC	LONDON	CAMPUS, 4 CRINAN ST, LONDON N1 9XW, ENGLAND		1742-4755		REPROD HEALTH	Reprod. Health	DEC 17	2020	17			3
J	Pham, BN; Whittaker, M; Okely, AD; Pomat, W				Pham, Bang Nguyen; Whittaker, Maxine; Okely, Anthony D.; Pomat, William			Measuring unmet need for contraception among women in rural areas of Papua New Guinea	SEXUAL AND REPRODUCTIVE HEALTH MATTERS			English	Article						unmet need for contraception; Papua New Guinea; Sustainable Development Goals; universal health coverage	MATERNAL MORTALITY; HEALTH; PREGNANCY; DEATHS; ACCESS	Located in the South West Pacific region, with a population of 7.5 million, Papua New Guinea (PNG) is among a group of Pacific countries with sub-optimal health status. The maternal mortality ratio is 171 per 100,000 live births. Unmet need for contraception and family planning services, although poorly understood in PNG, may be one of the underlying causes of poor maternal health. This study set…	[Pham, Bang Nguyen] Papua New Guinea Inst Med Res, Populat Hlth & Demog Unit, POB 60,EHP 441, Goroka, Papua N Guinea; [Whittaker, Maxine] James Cook Univ, Coll Publ Hlth Med & Vet Sci, Townsville, Qld, Australia; [Okely, Anthony D.] Univ Wollongong, Early Start Res Inst, Wollongong, NSW, Australia; [Okely, Anthony D.] Univ Wollongong, Illawarra Hlth & Med Res Inst, Wollongong, NSW, Australia; [Po…	Pham, BN (corresponding author), Papua New Guinea Inst Med Res, Populat Hlth & Demog Unit, POB 60,EHP 441, Goroka, Papua N Guinea.	bang.pham@pngimr.org.pg			ExxonMobil PNG LNG Project	The iHDSS was operated under the Partnership in Health Project with financial support from ExxonMobil PNG LNG Project. The funder had no role in study design, data collection and analysis, or writing of the manuscript.	Ahmed S, 2012, LANCET, V380, P111, DOI 10.1016/S0140-6736(12)60478-4; [Anonymous], 2019, POPULATION REFERENCE; Asa I, 2012, AUST NZ J OBSTET GYN, V52, P491, DOI 10.1111/j.1479-828X.2012.01452.x; Ashford L., 2003, UNMET NEED FAMILY PL; Bell S, 2018, REPROD HEALTH MATTER, V26, P5, DOI 10.1080/09688080.2018.1512297; Boili R, 2017, PNG MED J, V60, P122; Casterline JB, 2000, POPUL DEV REV, V26, P691, …	36	0	0	0	0	TAYLOR & FRANCIS LTD	ABINGDON	2-4 PARK SQUARE, MILTON PARK, ABINGDON OR14 4RN, OXON, ENGLAND		2641-0397		SEX REPROD HLTH MATT	Sex. Reprod. Hlth. Matters	DEC 17	2020	28	2			SI
J	Seidu, AA; Darteh, EKM; Agbaglo, E; Dadzie, LK; Ahinkorah, BO; Ameyaw, EK; Tetteh, JK; Baatiema, L; Yaya, S				Seidu, Abdul-Aziz; Darteh, Eugene Kofuor Maafo; Agbaglo, Ebenezer; Dadzie, Louis Kobina; Ahinkorah, Bright Opoku; Ameyaw, Edward Kwabena; Tetteh, Justice Kanor; Baatiema, Linus; Yaya, Sanni			Barriers to accessing healthcare among women in Ghana: a multilevel modelling	BMC PUBLIC HEALTH			English	Article						Barriers; Ghana; Women's health; Multi-level analysis; DHS; Public health; Global health	SERVICES; SEEKING	BackgroundWomen's health remains a global public health concern, as enshrined in the Sustainable Development Goals. This study, therefore, sought to assess the individual and contextual factors associated with barriers to accessing healthcare among women in Ghana.MethodsThe study was conducted among 9370 women aged 15-49, using data from the 2014 Ghana Demographic and Health Survey. Barrier to he…	[Seidu, Abdul-Aziz; Darteh, Eugene Kofuor Maafo; Dadzie, Louis Kobina; Tetteh, Justice Kanor; Baatiema, Linus] Univ Cape Coast, Dept Populat & Hlth, Cape Coast, Ghana; [Seidu, Abdul-Aziz] James Cook Univ, Coll Publ Hlth Med & Vet Sci, Townsville, Qld, Australia; [Agbaglo, Ebenezer] Univ Cape Coast, Dept English, Cape Coast, Ghana; [Ahinkorah, Bright Opoku; Ameyaw, Edward Kwabena] Univ Technol Syd…	Seidu, AA (corresponding author), Univ Cape Coast, Dept Populat & Hlth, Cape Coast, Ghana.; Seidu, AA (corresponding author), James Cook Univ, Coll Publ Hlth Med & Vet Sci, Townsville, Qld, Australia.	abdul-aziz.seidu@stu.ucc.edu.gh		Tetteh, Justice Kanor/0000-0001-7890-1165; Seidu, Abdul-Aziz/0000-0001-9734-9054			Abd Wahab SN, 2020, J SOCIAL SCI HUMANIT, V17, P71; Ajayi L., 2015, OPEN J SOCIAL SCI, V3, P105; ANDERSEN R, 1973, MILBANK FUND Q, V51, P95, DOI 10.2307/3349613; Ani F, 2016, EUR J CONTRACEP REPR, V21, P57, DOI 10.3109/13625187.2015.1036856; Azah FP, 2017, BULLETIN, P49; Badiuzzaman M, 2020, J DEV STUD, V56, P384, DOI 10.1080/00220388.2018.1554211; Badu E, 2018, REPROD HEALTH MATTER, V26, P51, DO…	51	0	0	1	1	BMC	LONDON	CAMPUS, 4 CRINAN ST, LONDON N1 9XW, ENGLAND		1471-2458		BMC PUBLIC HEALTH	BMC Public Health	DEC 17	2020	20	1
J	Akazili, J; Kanmiki, EW; Anaseba, D; Govender, V; Danhoundo, G; Koduah, A				Akazili, James; Kanmiki, Edmund Wedam; Anaseba, Dominic; Govender, Veloshnee; Danhoundo, Georges; Koduah, Augustina			Challenges and facilitators to the provision of sexual, reproductive health and rights services in Ghana	SEXUAL AND REPRODUCTIVE HEALTH MATTERS			English	Article						sexual and reproductive health and rights; challenges; facilitators; universal health coverage; maternal and child health; Ghana		Expanding access to sexual and reproductive health (SRH) services is one of the key targets of the Sustainable Development Goals. The extent to which sexual and reproductive health and rights (SRHR) targets will be achieved largely depends on how well they are integrated within Universal Health Coverage (UHC) initiatives. This paper examines challenges and facilitators to the effective provision …	[Akazili, James] Ghana Hlth Serv Headquarters, Res & Dev Div, Accra, Ghana; [Kanmiki, Edmund Wedam] Univ Queensland, Inst Social Sci Res, Indooroopilly, Qld, Australia; [Anaseba, Dominic] Ghana Hlth Serv Headquarters, Policy Planning Monitoring & Evaluat Div, Accra, Ghana; [Govender, Veloshnee; Danhoundo, Georges] WHO, Dept Reprod Hlth & Res, Geneva, Switzerland; [Koduah, Augustina] Univ Ghana, S…	Akazili, J (corresponding author), Ghana Hlth Serv Headquarters, Res & Dev Div, Accra, Ghana.	jakazili@gmail.com			Department of Reproductive Health and Research (RHR) of the World Health Organization	This work was supported by funds from the Department of Reproductive Health and Research (RHR) of the World Health Organization.	Abekah-Nkrumah G., 2009, EUR J EC FINANC ADM, V17, P45; Agyepong IA, 2016, BMC HEALTH SERV RES, V16, DOI 10.1186/s12913-016-1758-y; Akazili J, 2018, BMC INT HEALTH HUM R, V18, DOI 10.1186/s12914-018-0159-1; Asamoah BO, 2011, BMC PUBLIC HEALTH, V11, DOI 10.1186/1471-2458-11-159; Awoonor-Williams JK, 2016, BMC INT HEALTH HUM R, V16, DOI [10.1186/s12914-016-0095-x, 10.1186/s12914-016-0096-9]; Badu E…	45	0	0	1	1	TAYLOR & FRANCIS LTD	ABINGDON	2-4 PARK SQUARE, MILTON PARK, ABINGDON OR14 4RN, OXON, ENGLAND		2641-0397		SEX REPROD HLTH MATT	Sex. Reprod. Hlth. Matters	DEC 17	2020	28	2			SI
J	Mac-Seing, M; Zinszer, K; Eryong, B; Ajok, E; Ferlatte, O; Zarowsky, C				Mac-Seing, Muriel; Zinszer, Kate; Eryong, Bryan; Ajok, Emma; Ferlatte, Olivier; Zarowsky, Christina			The intersectional jeopardy of disability, gender and sexual and reproductive health: experiences and recommendations of women and men with disabilities in Northern Uganda	SEXUAL AND REPRODUCTIVE HEALTH MATTERS			English	Article						intersectionality; disability; gender; sexual and reproductive health and rights; health equity; Uganda	METAANALYSIS; SERVICES; ADULTS; FOCUS; RISK	The 2030 Sustainable Development Goals committed to "Leave No One Behind" regardless of social identity. While access to sexual and reproductive health (SRH) services has improved globally, people with disabilities continue to face enormous barriers to SRH, infringing on their SRH rights (SRHR). Uganda adopted pro-disability legislation to promote the rights of people with disabilities. Despite t…	[Mac-Seing, Muriel; Zinszer, Kate; Ferlatte, Olivier; Zarowsky, Christina] Univ Montreal, Sch Publ Hlth, Dept Social & Prevent Med, Montreal, PQ, Canada; [Mac-Seing, Muriel; Ferlatte, Olivier; Zarowsky, Christina] Univ Montreal, Ctr Rech Sante Publ, Montreal, PQ, Canada; [Mac-Seing, Muriel; Zinszer, Kate; Ferlatte, Olivier; Zarowsky, Christina] Ctr Sud de Ile de Montreal, CIUSSS, Montreal, PQ, Ca…	Mac-Seing, M (corresponding author), Univ Montreal, Sch Publ Hlth, Dept Social & Prevent Med, Montreal, PQ, Canada.; Mac-Seing, M (corresponding author), Univ Montreal, Ctr Rech Sante Publ, Montreal, PQ, Canada.; Mac-Seing, M (corresponding author), Ctr Sud de Ile de Montreal, CIUSSS, Montreal, PQ, Canada.	muriel.k.f.mac-seing@umontreal.ca		Mac-Seing, Muriel/0000-0001-5966-6702; Ferlatte, Olivier/0000-0003-2721-4757; Zarowsky, Christina/0000-0002-0850-6212	Fonds de recherche du Quebec - SanteFonds de la Recherche en Sante du Quebec [FRQ: 0000256736]; International Development Research Centre [108544-010]; MOCHELASS Project [18-7-2016]	This work was supported by Fonds de recherche du Quebec - Sante: [Grant Number FRQ: 0000256736]; International Development Research Centre: [Grant Number 108544-010]; MOCHELASS Project: [Grant Number 18-7-2016].	Addlakha R, 2017, REPROD HEALTH MATTER, V25, P4, DOI 10.1080/09688080.2017.1336375; Ahumuza SE, 2014, REPROD HEALTH, V11, DOI 10.1186/1742-4755-11-59; [Anonymous], 2006, CONV RIGHTS PERS DIS; Backman G, 2008, LANCET, V372, P2047, DOI 10.1016/S0140-6736(08)61781-X; Birn AE, 2019, GLOBALIZATION HEALTH, V15, DOI 10.1186/s12992-019-0521-7; Bowleg L, 2012, AM J PUBLIC HEALTH, V102, P1267, DOI 10.2105/…	44	0	0	21	26	TAYLOR & FRANCIS LTD	ABINGDON	2-4 PARK SQUARE, MILTON PARK, ABINGDON OR14 4RN, OXON, ENGLAND		2641-0397		SEX REPROD HLTH MATT	Sex. Reprod. Hlth. Matters	DEC 17	2020	28	2			SI
J	Cole, DR				Cole, David R.			Caught between the air and earth: a schizoanalytic critique of the role of the education in the development of a new airport	EDUCATIONAL PHILOSOPHY AND THEORY			English	Article; Early Access						Schizoanalysis; critique of capitalism; airport construction; philosophy of education; Education for Sustainable Development (ESD); Environmental Education (EE); Sustainable Development Goals (SDGs)		This philosophy of education paper describes a schizophrenic situation. A new airport is being planned in the locale of a university which is a Centre of Excellence of Education for Sustainable Development (ESD), and the university is a major partner. The airport involves an investment in jobs, resources, and will encourage further economic development. The planners have named the inter-connected…	[Cole, David R.] Western Sydney Univ, Educ, Sydney, NSW, Australia	Cole, DR (corresponding author), Western Sydney Univ, Educ, Sydney, NSW, Australia.	david.cole@westernsydney.edu.au					Alexander VD, 2013, SOCIOL RES ONLINE, V18, DOI 10.5153/sro.2832; [Anonymous], 2019, FUT IS NOW SCI ACH S; Bendell J., 2014, HEALING CAPITALISM 5; Bennett Jane, 2010, VIBRANT MATTER POLIT; Bookchin M., 1991, ECOLOGY FREEDOM EMER, V2nd ed; Breton A., 1923, MANIFESTO SURREALISM; Chung B.G., 2016, J INT COOPERATION ED, V18, P17; Cole D.R., 2018, ART ARTISTS PEDAGOGY, P71; Cole D.R., 2017, ISSUES TEA…	49	0	0	0	0	TAYLOR & FRANCIS LTD	ABINGDON	2-4 PARK SQUARE, MILTON PARK, ABINGDON OR14 4RN, OXON, ENGLAND	0013-1857	1469-5812		EDUC PHILOS THEORY	Educ. Philos. Theory
J	Persson, E; Granberg, M				Persson, Erik; Granberg, Mikael			Implementation through collaborative crisis management and contingency planning: the case of dam failure in Sweden	JOURNAL OF RISK RESEARCH			English	Article; Early Access						Cross-sector collaboration; contingency planning; risk governance; dam failure; extreme events		This article builds on the field of collaborative crisis management, a mix of collaborative public management (CPM) and crisis management (CM). A field that often focuses on large-scale threats, sometimes labelled societal challenges, whose impacts are broad and cross-cutting and impacts many actors in society and drives demand for collaboration. In this study, we are interested in events that ha…	[Persson, Erik; Granberg, Mikael] Karlstad Univ, Ctr Societal Risk Res, Univ Gatan 2, S-65188 Karlstad, Sweden; [Persson, Erik; Granberg, Mikael] Uppsala Univ, Ctr Nat Hazards & Disaster Sci CNDS, Uppsala, Sweden; [Persson, Erik] Karlstad Univ, Risk & Environm Studies, Karlstad, Sweden; [Granberg, Mikael] Karlstad Univ, Polit Sci, Karlstad, Sweden	Granberg, M (corresponding author), Karlstad Univ, Ctr Societal Risk Res, Univ Gatan 2, S-65188 Karlstad, Sweden.	mikael.granberg@kau.se			Swedish Strategic Research Area Initiative; Centre for Natural Hazards and Disaster Science (CNDS), a multi-disciplinary research centre involving Karlstad University; National Defence University in Sweden; Uppsala University	With support from the Swedish Strategic Research Area Initiative, this research was conducted within the Centre for Natural Hazards and Disaster Science (CNDS), a multi-disciplinary research centre involving Karlstad University, Uppsala University, and the National Defence University in Sweden. A special thanks to the respondents for providing information and perspective; to colleagues at Karlsta…	Alexander D., 2014, DISAS MANAGE, P125; Allmendinger P., 2017, PLAN THEOR, V3rd; [Anonymous], [SOU 1995:40, Alvsakerhet]; [Anonymous], 201246 SOU; Ansell C., 2010, J CONTING CRISIS MAN, V18, DOI [DOI 10.1111/J.1468-5973.2010.00620.X, 10.1111/j.1468-5973.2010.00620.x]; Boin A., 2004, Simulation & Gaming, V35, P378, DOI 10.1177/1046878104266220; Boin A., 2007, J CONTING CRISIS MAN, V15, P50, DOI DO…	61	0	0	2	2	ROUTLEDGE JOURNALS, TAYLOR & FRANCIS LTD	ABINGDON	2-4 PARK SQUARE, MILTON PARK, ABINGDON OX14 4RN, OXON, ENGLAND	1366-9877	1466-4461		J RISK RES	J. Risk Res.
J	Echendu, AJ				Echendu, Adaku Jane			The impact of flooding on Nigeria's sustainable development goals (SDGs)	ECOSYSTEM HEALTH AND SUSTAINABILITY			English	Article						Sustainable development; flooding; sustainable development goals; Nigeria; flood risk management; spatial planning	RISK-MANAGEMENT; NATURAL DISASTERS; CLIMATE-CHANGE; DELTA REGION; VULNERABILITY; CITIES; CHALLENGES; IBADAN; FRAMEWORK; QUALITY	Nigeria has Africa's biggest economy and a population of over 200 million people. Nigeria faces numerous challenges as it struggles to achieve the Sustainable Development Goals (SDGs) with flooding being the most serious with wide-reaching impacts. This paper highlights the impact flooding has on Nigeria reaching SDGs and enumerates the specific SDGs most directly impacted. A systematic literatur…	[Echendu, Adaku Jane] Western Sydney Univ, Sch Social Sci, Richmond, Australia	Echendu, AJ (corresponding author), Western Sydney Univ, Sch Social Sci, Locked Bag 1797, Penrith, NSW 2751, Australia.	adaku.chyoma@gmail.com					A Olalekan, 2018, MANY AFRICAN COUNTRI; Acheampong R. A., 2019, SPATIAL PLANNING GHA, P11, DOI [10.1007/978-3-030-02011-8, DOI 10.1007/978-3-030-02011-8]; Adekola O, 2018, REG ENVIRON CHANGE, V18, P1145, DOI 10.1007/s10113-017-1253-y; Adelekan IO, 2016, J FLOOD RISK MANAG, V9, P255, DOI 10.1111/jfr3.12179; Adeloye AJ, 2011, PROC INST CIV ENG-U, V164, P175, DOI 10.1680/udap.1000014; Adeniji O. A.,…	119	1	1	26	26	TAYLOR & FRANCIS INC	PHILADELPHIA	530 WALNUT STREET, STE 850, PHILADELPHIA, PA 19106 USA	2096-4129	2332-8878		ECOSYST HEALTH SUST	Ecosyst. Health Sustain.	DEC 16	2020	6	1
J	Yuan, JJ; Lu, YL; Wang, CC; Cao, XH; Chen, CC; Cui, HT; Zhang, M; Wang, C; Li, XQ; Johnson, AC; Sweetnnan, AJ; Du, D				Yuan, Jingjing; Lu, Yonglong; Wang, Chenchen; Cao, Xianghui; Chen, Chunci; Cui, Haotian; Zhang, Meng; Wang, Cong; Li, Xiaoqian; Johnson, Andrew C.; Sweetnnan, Andrew J.; Du, Di			Ecology of industrial pollution in China	ECOSYSTEM HEALTH AND SUSTAINABILITY			English	Article						Industrial pollution; soil and aquatic ecosystem; watershed monitoring and assessment; contaminated site; ecological risk assessment; ecosystem management	HEAVY-METAL POLLUTION; POLYCYCLIC AROMATIC-HYDROCARBONS; ENDOCRINE DISRUPTING CHEMICALS; PERSISTENT ORGANIC POLLUTANTS; MICROBIAL COMMUNITY STRUCTURE; WASTE-WATER TREATMENT; YANGTZE-RIVER DELTA; RISK-ASSESSMENT; HEALTH-RISK; SURFACE-WATER	Industrial development has brought China both opportunities and challenges since the reform and opening up in 1978. Spatial and temporal analysis showed that rapid industrialization has made eastern China under a more serious pollution stress. The most serious effects of industrial pollution were reflected in aquatic and soil ecosystem degradation, and damage can be observed from species, populat…	[Yuan, Jingjing; Lu, Yonglong; Wang, Chenchen; Cao, Xianghui; Chen, Chunci; Cui, Haotian; Zhang, Meng; Wang, Cong; Li, Xiaoqian; Du, Di] Chinese Acad Sci, Res Ctr Ecoenvironm Sci, State Key Lab Urban & Reg Ecol, Beijing 100085, Peoples R China; [Yuan, Jingjing; Lu, Yonglong] Xiamen Univ, Coll Environm & Ecol, Minist Educ Coastal Wetland Ecosyst, Key Lab, Fujian, Peoples R China; [Lu, Yonglong; Wa…	Lu, YL (corresponding author), Chinese Acad Sci, Res Ctr Ecoenvironm Sci, State Key Lab Urban & Reg Ecol, Beijing 100085, Peoples R China.	yllu@rcees.ac.cn		Sweetman, Andrew/0000-0001-9230-8536	National Key R&D Program of China [2019YFC0507505, 2017YFC0505704]; National Natural Science Foundations of ChinaNational Natural Science Foundation of China (NSFC) [71761147001]; International Partnership Program of the Chinese Academy of Sciences [121311KYSB20190029]	This study was supported by the National Key R&D Program of China (2019YFC0507505, 2017YFC0505704), the National Natural Science Foundations of China under Grant No. 71761147001, and the International Partnership Program of the Chinese Academy of Sciences (121311KYSB20190029).	Adams A, 2013, WATER ENVIRON J, V27, P373, DOI 10.1111/j.1747-6593.2012.00357.x; Ahmad MK, 2010, INT J ENVIRON RES, V4, P321; Ashraf S, 2019, ECOTOX ENVIRON SAFE, V174, P714, DOI 10.1016/j.ecoenv.2019.02.068; Barbosa MO, 2016, WATER RES, V94, P257, DOI 10.1016/j.watres.2016.02.047; Barron MG, 1999, AQUAT TOXICOL, V46, P253, DOI 10.1016/S0166-445X(98)00127-1; Beattie RE, 2018, SOIL BIOL BIOCHEM, V…	187	1	1	232	255	TAYLOR & FRANCIS INC	PHILADELPHIA	530 WALNUT STREET, STE 850, PHILADELPHIA, PA 19106 USA	2096-4129	2332-8878		ECOSYST HEALTH SUST	Ecosyst. Health Sustain.	DEC 16	2020	6	1
J	Gu, A; Zhou, XY				Gu, Alun; Zhou, Xiaoyu			Emission reduction effects of the green energy investment projects of China in belt and road initiative countries	ECOSYSTEM HEALTH AND SUSTAINABILITY			English	Article						Belt and road initiative; emission reduction impacts; renewable energy investment projects; China	TRADE	Investment and construction of power infrastructure are directly related to the achievement of sustainable development goals. China's trade and investment with BRI (Belt and Road Initiative) countries have maintained growth trend. The development and construction of these investment projects certainly have impacts on the economic development mode and sustainable development goals of the countries…	[Gu, Alun; Zhou, Xiaoyu] Tsinghua Univ, Inst Energy Environm & Econ, Beijing 100084, Peoples R China	Gu, A (corresponding author), Tsinghua Univ, Inst Energy Environm & Econ, Beijing 100084, Peoples R China.	gal@tsinghua.edu.cn			National Key Research and Development Program of China [2018YFA0606503]	This work was supported by the National Key Research and Development Program of China [No. 2018YFA0606503].	Akber MZ, 2017, ENERG POLICY, V111, P111, DOI 10.1016/j.enpol.2017.09.022; [Anonymous], 2019, BP WORLD EN OUTL 201; [Anonymous], 2018, ENERGY TREND; Cai X, 2018, J CLEAN PROD, V198, P624, DOI 10.1016/j.jclepro.2018.06.291; Chen S., 2019, POTENTIAL PHOTOVOLTA, V3; Chunmei L., 2017, IMPACT HOST COUNTRY; Dai L. Y., 2018, EC THEORY BUSINESS M, V11, P94; Dingchao T., 2018, IMPACT NATL RISK CHI; Global…	33	2	2	89	279	TAYLOR & FRANCIS INC	PHILADELPHIA	530 WALNUT STREET, STE 850, PHILADELPHIA, PA 19106 USA	2096-4129	2332-8878		ECOSYST HEALTH SUST	Ecosyst. Health Sustain.	DEC 16	2020	6	1
J	Falchetta, G; Hammad, AT; Shayegh, S				Falchetta, Giacomo; Hammad, Ahmed T.; Shayegh, Soheil			Planning universal accessibility to public health care in sub-Saharan Africa	PROCEEDINGS OF THE NATIONAL ACADEMY OF SCIENCES OF THE UNITED STATES OF AMERICA			English	Article						public health care; accessibility; inequality; GIS algorithm; sub-Saharan Africa	TRAVEL-TIME; INEQUALITIES; COUNTRIES; DISEASE	Achieving universal health care coverage-a key target of the United Nations Sustainable Development Goal number 3-requires accessibility to health care services for all. Currently, in sub-Saharan Africa, at least one-sixth of the population lives more than 2 h away from a public hospital, and one in eight people is no less than 1 h away from the nearest health center. We combine high-resolution d…	[Falchetta, Giacomo; Hammad, Ahmed T.] Cattolica Univ, Dept Int Econ Inst & Dev, I-20123 Milan, Italy; [Falchetta, Giacomo] Fdn Eni Enrico Mattei, Future Energy Program, I-20123 Milan, Italy; [Hammad, Ahmed T.] Decatab Pte Ltd, Singapore 049319, Singapore; [Shayegh, Soheil] RFF CMCC European Inst Econ & Environm, I-20144 Milan, Italy	Falchetta, G (corresponding author), Cattolica Univ, Dept Int Econ Inst & Dev, I-20123 Milan, Italy.; Falchetta, G (corresponding author), Fdn Eni Enrico Mattei, Future Energy Program, I-20123 Milan, Italy.	giacomo.falchetta@feem.it		Shayegh, Soheil/0000-0002-8960-8244; Hammad, Ahmed T./0000-0003-3327-2435	Italian Ministry of University and ResearchMinistry of Education, Universities and Research (MIUR)	Although this research did not receive any specific funding, G.F. acknowledges financial support from the Italian Ministry of University and Research.	Action P., 2013, POOR PEOPLES ENERGY; Awoyemi T. T., 2011, Journal of Human Ecology, V35, P1; Aylward B, 2014, NEW ENGL J MED, V371, P1481, DOI 10.1056/NEJMoa1411100; Carr-Hill R, 2014, CAN J DEV STUD, V35, P136, DOI 10.1080/02255189.2014.884969; Carr-Hill Roy A, 2013, World Health Popul, V14, P4; Chen BY, 2019, TRANSPORT RES D-TR E, V75, P156, DOI 10.1016/j.trd.2019.08.027; Deaton AS, 2015, HEAL…	37	0	0	0	0	NATL ACAD SCIENCES	WASHINGTON	2101 CONSTITUTION AVE NW, WASHINGTON, DC 20418 USA	0027-8424			P NATL ACAD SCI USA	Proc. Natl. Acad. Sci. U. S. A.	DEC 15	2020	117	50
J	Ambel, AA; Mugera, HK; Bain, RES				Ambel, Alemayehu Azeze; Mugera, Harriet Kasidi; Bain, Robert E. S.			Accounting for drinking water quality in measuring multidimensional poverty in Ethiopia	PLOS ONE			English	Article							DEVELOPING-COUNTRIES	The Multidimensional Poverty Index is used increasingly to measure poverty in developing countries. The index is constructed using selected indicators that cover health, education, and living standards dimensions. The accuracy of this tool, however, depends on how each indicator is measured. This study explores the effect of accounting for water quality in multidimensional poverty measurement. Ac…	[Ambel, Alemayehu Azeze] World Bank, Dev Data Grp, 1818 H St NW, Washington, DC 20433 USA; [Mugera, Harriet Kasidi] World Bank, Dev Data Grp, Copenhagen, Denmark; [Bain, Robert E. S.] United Nations Childrens Fund UNICEF, Div Data Anal Planning & Monitoring, New York, NY USA	Ambel, AA (corresponding author), World Bank, Dev Data Grp, 1818 H St NW, Washington, DC 20433 USA.	aambel@worldbank.org		Ambel, Alemayehu/0000-0002-0990-4466			Alkire S, 2019, OPHI MPI METHODOLOGI, V47; Alkire S, 2014, WORLD DEV, V59, P251, DOI 10.1016/j.worlddev.2014.01.026; Alkire S, 2011, J PUBLIC ECON, V95, P476, DOI 10.1016/j.jpubeco.2010.11.006; Alkire S, 2007, OXF DEV STUD, V35, P347, DOI 10.1080/13600810701701863; Ambel A, 2015, WORLD BANK POLICY RE, P7417; Bain RES, 2012, B WORLD HEALTH ORGAN, V90, P228, DOI 10.2471/BLT.11.094284; Bruck T., 201…	26	0	0	0	0	PUBLIC LIBRARY SCIENCE	SAN FRANCISCO	1160 BATTERY STREET, STE 100, SAN FRANCISCO, CA 94111 USA	1932-6203			PLOS ONE	PLoS One	DEC 15	2020	15	12
J	Langnel, Z; Buracom, P				Langnel, Zechariah; Buracom, Ponlapat			Governance, health expenditure and infant mortality in sub-Saharan Africa	AFRICAN DEVELOPMENT REVIEW-REVUE AFRICAINE DE DEVELOPPEMENT			English	Article							CHILD HEALTH; POVERTY REDUCTION; PANEL-DATA; OUTCOMES; GOVERNMENT; EFFICIENCY; GROWTH; IMPACT; LINKS	The paper examines the effect of governance and health expenditure on infant mortality with a panel data of 32 sub-Saharan African (SSA) countries from 2000 to 2015. Having accounted for potential endogeneity issues related to maternal choices that are made due to contemporaneous infant mortality, the evidence from system generalized method of moment reveals that health expenditure and governance…	[Langnel, Zechariah; Buracom, Ponlapat] Natl Inst Dev Adm, Grad Sch Publ Adm, 118 Moo3,Serithai Rd, Bangkok 10240, Thailand	Langnel, Z (corresponding author), Natl Inst Dev Adm, Grad Sch Publ Adm, 118 Moo3,Serithai Rd, Bangkok 10240, Thailand.	langnelzechariah@gmail.com					Akokpari J., 2008, AFRICAN J INT AFFAIR, V11; Anyanwu JC, 2014, AFR DEV REV, V26, P468, DOI 10.1111/1467-8268.12105; Anyanwu JC, 2009, AFR DEV REV, V21, P400, DOI 10.1111/j.1467-8268.2009.00215.x; ARELLANO M, 1991, REV ECON STUD, V58, P277, DOI 10.2307/2297968; ARELLANO M, 1995, J ECONOMETRICS, V68, P29, DOI 10.1016/0304-4076(94)01642-D; Arthur E, 2017, AFR DEV REV, V29, P524, DOI 10.1111/1467-82…	47	0	0	0	0	WILEY	HOBOKEN	111 RIVER ST, HOBOKEN 07030-5774, NJ USA	1017-6772	1467-8268		AFR DEV REV	Afr. Dev. Rev.	DEC	2020	32	4
J	Hochrainer-Stigler, S; Laurien, F; Velev, S; Keating, A; Mechler, R				Hochrainer-Stigler, Stefan; Laurien, Finn; Velev, Stefan; Keating, Adriana; Mechler, Reinhard			Standardized disaster and climate resilience grading: A global scale empirical analysis of community flood resilience	JOURNAL OF ENVIRONMENTAL MANAGEMENT			English	Article						Resilience; Floods; Expert grading; Technical grading standards; Standardized resilience grading; Flood resilience measurement tool	VULNERABILITY; INDICATORS; HAZARDS; RISK	Suitable and standardized indicators to track progress in disaster and climate resilience are increasingly considered a key requirement for successfully informing efforts towards effective disaster risk reduction and climate adaptation. Standardized measures of resilience which can be used across different geographical and socioeconomic contexts are however sparse. We present and analyze a standa…	[Hochrainer-Stigler, Stefan; Laurien, Finn; Velev, Stefan; Keating, Adriana; Mechler, Reinhard] IIASA Int Inst Appl Syst Anal, Laxenburg, Austria	Hochrainer-Stigler, S (corresponding author), IIASA Int Inst Appl Syst Anal, Laxenburg, Austria.	hochrain@iiasa.ac.at; laurien@iiasa.ac.at; velev@iiasa.ac.at; keatinga@iiasa.ac.at; mechler@iiasa.ac.at			International Federation of Red Cross and Red Crescent Societies (IFRC); International Institute for Applied Systems Analysis (IIASA); Wharton Business School's Risk Management and Decision Processes Center (Wharton); international development non-governmental organization Practical Action; Zurich Insurance Group	The alliance members who designed and managed the implementation of the Gen 1 tool are the International Federation of Red Cross and Red Crescent Societies (IFRC), the International Institute for Applied Systems Analysis (IIASA), the Wharton Business School's Risk Management and Decision Processes Center (Wharton), the international development non-governmental organization Practical Action, and …	[Anonymous], 2017, ZURICH FLOOD RESILIE; Asadzadeh A, 2017, INT J DISAST RISK RE, V25, P147, DOI 10.1016/j.ijdrr.2017.09.015; Birkmann J, 2015, CLIMATIC CHANGE, V133, P53, DOI 10.1007/s10584-013-0913-2; Bouwer L.M., 2019, LOSS DAMAGE CLIMATE, P63, DOI 10.1007/978-3-319-72026-5_3; Bruneau M, 2006, J APPL SEC RES, V1, P159, DOI 10.1300/J460v01n04_14; Cai H, 2018, INT J DISAST RISK RE, V31, P844, DO…	39	0	0	7	7	ACADEMIC PRESS LTD- ELSEVIER SCIENCE LTD	LONDON	24-28 OVAL RD, LONDON NW1 7DX, ENGLAND	0301-4797	1095-8630		J ENVIRON MANAGE	J. Environ. Manage.	DEC 15	2020	276
J	Xu, XB; Wang, L; Sun, MX; Fu, C; Bai, YL; Li, C; Zhang, LX				Xu, Xiangbo; Wang, Le; Sun, Mingxing; Fu, Chao; Bai, Yunli; Li, Chang; Zhang, Linxiu			Climate change vulnerability assessment for smallholder farmers in China: An extended framework	JOURNAL OF ENVIRONMENTAL MANAGEMENT			English	Article						Climate change; Vulnerable regions; Vulnerability assessment; Adaptive capacity; Sustainable livelihoods	SCALE; CITY	Climate change brings uncertainty and challenges to achieving sustainable development goals. The dually vulnerable regions in terms of the environment and economy are facing substantial threats from climate change; particularly, smallholder farmers who heavily rely on natural ecosystems in these regions are being the most affected. Paying attention to the vulnerability assessment of these regions…	[Xu, Xiangbo; Sun, Mingxing; Fu, Chao; Bai, Yunli; Li, Chang; Zhang, Linxiu] Chinese Acad Sci, Inst Geog Sci & Nat Resources Res, Key Lab Ecosyst Network Observat & Modeling, Beijing 100101, Peoples R China; [Xu, Xiangbo; Sun, Mingxing; Fu, Chao; Bai, Yunli; Li, Chang; Zhang, Linxiu] United Nations Environm Programme, Int Ecosyst Management Partnership, Beijing 100101, Peoples R China; [Wang, Le]…	Sun, MX (corresponding author), Chinese Acad Sci, Inst Geog Sci & Nat Resources Res, Key Lab Ecosyst Network Observat & Modeling, Beijing 100101, Peoples R China.	sunmx@igsnrr.ac.cn			open research fund of key laboratory of ecosystem network observation and simulation, Chinese academy of sciences [O8R8B6J5Y4]; Strategic Priority Research Program of the Chinese Academy of ScienceChinese Academy of Sciences [XDA20010303]; National Natural Science Foundation of ChinaNational Natural Science Foundation of China (NSFC) [41901255]	The authors are grateful to the open research fund of key laboratory of ecosystem network observation and simulation, Chinese academy of sciences (O8R8B6J5Y4); Strategic Priority Research Program of the Chinese Academy of Science (XDA20010303) and the National Natural Science Foundation of China (41901255).	Banerjee A. V., 2011, POOR EC RADICAL RETH; Bittencourt F, 2018, CLIM CHANG MANAG, P339, DOI 10.1007/978-3-319-56946-8_20; CHAMBERS R, 1995, ENVIRON URBAN, V7, P173, DOI 10.1177/095624789500700106; Collier P., 1998, SOCIAL CAPITAL POVER; Nguyen CV, 2017, CLIMATIC CHANGE, V143, P355, DOI 10.1007/s10584-017-2012-2; DEPARTMENT FOR INTERNATIONAL DEVELOPMENT (DFID), 1999, SUST LIV GUID SHEETS; Ebi KL,…	48	0	0	18	18	ACADEMIC PRESS LTD- ELSEVIER SCIENCE LTD	LONDON	24-28 OVAL RD, LONDON NW1 7DX, ENGLAND	0301-4797	1095-8630		J ENVIRON MANAGE	J. Environ. Manage.	DEC 15	2020	276
J	Liu, C; Zhang, Q; Tao, SQ; Qi, JG; Ding, MJ; Guan, QH; Wu, BF; Zhang, M; Nabil, M; Tian, FY; Zeng, HW; Zhang, N; Bavuudorj, G; Rukundo, E; Liu, WJ; Bofana, J; Beyene, AN; Elnashar, A				Liu, Chong; Zhang, Qi; Tao, Shiqi; Qi, Jiaguo; Ding, Mingjun; Guan, Qihui; Wu, Bingfang; Zhang, Miao; Nabil, Mohsen; Tian, Fuyou; Zeng, Hongwei; Zhang, Ning; Bavuudorj, Ganbat; Rukundo, Emmanuel; Liu, Wenjun; Bofana, Jose; Beyene, Awetahegn Niguse; Elnashar, Abdelrazek			A new framework to map fine resolution cropping intensity across the globe: Algorithm, validation, and implication	REMOTE SENSING OF ENVIRONMENT			English	Article						Cropping intensity; Remote sensing; Multiple sensors; NDVI time series; Crop phenophase	LAND-SURFACE PHENOLOGY; TIME-SERIES; RANDOM FOREST; CROPLAND EXTENT; CHINA; WATER; INTENSIFICATION; AUSTRALIA; SOUTHEAST; DYNAMICS	Accurate estimation of cropping intensity (CI), an indicator of food production, is well aligned with the ongoing efforts to achieve sustainable development goals (SDGs) under diminishing natural resources. The advancement in satellite remote sensing provides unprecedented opportunities for capturing CI information in a spatially continuous manner. However, challenges remain due to the lack of ge…	[Liu, Chong] Sun Yat Sen Univ, Sch Geospatial Engn & Sci, Guangzhou 510275, Peoples R China; [Liu, Chong; Wu, Bingfang; Zhang, Miao; Nabil, Mohsen; Tian, Fuyou; Zeng, Hongwei; Bavuudorj, Ganbat; Rukundo, Emmanuel; Liu, Wenjun; Bofana, Jose; Beyene, Awetahegn Niguse; Elnashar, Abdelrazek] Chinese Acad Sci, Aerosp Informat Res Inst, State Key Lab Remote Sensing Sci, Beijing 100101, Peoples R China;…	Wu, BF; Zhang, M (corresponding author), Chinese Acad Sci, Aerosp Informat Res Inst, State Key Lab Remote Sensing Sci, Beijing 100101, Peoples R China.	liuchong5@mail.sysu.edu.cn; wubf@aircas.ac.cn; zhangmiao@aircas.ac.cn	Zhang, Qi/I-9741-2016	Zhang, Qi/0000-0002-4242-7614; Ramadan, Mohsen/0000-0003-2362-6711; Elnashar, Abdelrazek/0000-0001-8008-5670	National Key R&D Program of China [2016YFA0600302, 2016YFD0300608]; National Natural Science Foundation of ChinaNational Natural Science Foundation of China (NSFC) [41561144013, 41761144064, 41701496, 41761020]; Key Collaborative Research Program of the Alliance of International Science Organizations [ANSO-CR-KP-2020-07]; Northeastern States Research Cooperative; NSF's Macrosystems Biology progra…	This research was supported by National Key R&D Program of China (2016YFA0600302, 2016YFD0300608), National Natural Science Foundation of China (41561144013, 41761144064, 41701496, 41761020) and the Key Collaborative Research Program of the Alliance of International Science Organizations (ANSO-CR-KP-2020-07). The development of PhenoCam has been funded by the Northeastern States Research Cooperat…	Alexandratos N, 2012, WORLD AGR 2030 2050; Bayas JCL, 2017, SCI DATA, V4, DOI 10.1038/sdata.2017.136; Belgiu M, 2018, REMOTE SENS ENVIRON, V204, P509, DOI 10.1016/j.rse.2017.10.005; Bolton DK, 2020, REMOTE SENS ENVIRON, V240, DOI 10.1016/j.rse.2020.111685; Chastain R, 2019, REMOTE SENS ENVIRON, V221, P274, DOI 10.1016/j.rse.2018.11.012; Chen B., 2018, ISPRS ANN PHOTOGRAM, V4; Chen J, 2015, ISPRS …	80	0	0	16	16	ELSEVIER SCIENCE INC	NEW YORK	STE 800, 230 PARK AVE, NEW YORK, NY 10169 USA	0034-4257	1879-0704		REMOTE SENS ENVIRON	Remote Sens. Environ.	DEC 15	2020	251
J	Lucas, B; Landman, T				Lucas, Benjamin; Landman, Todd			Social listening, modern slavery, and COVID-19	JOURNAL OF RISK RESEARCH			English	Article; Early Access						Social listening; SDG 8; 7; modern slavery; COVID-19		In addition to the public health crisis visited upon the world, the COVID-19 pandemic has created unique uncertainties for organisations engaged with the United Nations Sustainable Development Goals (SDGs), spanning a range of matters, such as maintaining operational momentum, financial sustainability, achieving policy influence, and engaging in strategic communications. In this article, we focus…	[Lucas, Benjamin; Landman, Todd] Univ Nottingham, Rights Lab, Nottingham, England	Lucas, B (corresponding author), Univ Nottingham, Nottingham Univ Business Sch, Business Sch North, Jubilee Campus, Nottingham NG8 1BB, England.	benjamin.lucas@nottingham.ac.uk			Economic and Social Research CouncilEconomic & Social Research Council (ESRC) [4355785]	This work was supported by the Economic and Social Research Council [grant number 4355785].	Abu-Akel A., 2020, PSYARXIV, DOI [10.31234/osf.io/bmzve, DOI 10.31234/OSF.IO/BMZVE]; Aiello AE, 2020, ANNU REV PUBL HEALTH, V41, P101, DOI 10.1146/annurev-publhealth-040119-094402; AJC, 2020, MLK WOULD BE 91 TOD; Alshaabi T., 2020, ARXIV PREPRINT ARXIV; An J., 2013, P 22 NT C WORLD WID, P51, DOI DOI 10.1145/2487788.2487807; An JS, 2014, EPJ DATA SCI, V3, DOI 10.1140/epjds/s13688-014-0012-2; Ander…	117	0	0	2	2	ROUTLEDGE JOURNALS, TAYLOR & FRANCIS LTD	ABINGDON	2-4 PARK SQUARE, MILTON PARK, ABINGDON OX14 4RN, OXON, ENGLAND	1366-9877	1466-4461		J RISK RES	J. Risk Res.
J	Akseer, N; Mehta, S; Wigle, J; Chera, R; Brickman, ZJ; Al-Gashm, S; Sorichetti, B; Vandermorris, A; Hipgrave, DB; Schwalbe, N; Bhutta, ZA				Akseer, N.; Mehta, S.; Wigle, J.; Chera, R.; Brickman, Z. J.; Al-Gashm, S.; Sorichetti, B.; Vandermorris, A.; Hipgrave, D. B.; Schwalbe, N.; Bhutta, Z. A.			Non-communicable diseases among adolescents: current status, determinants, interventions and policies	BMC PUBLIC HEALTH			English	Article						Adolescents; Non-communicable diseases; Determinants; Policies; Risk factors	SOCIAL-DEVELOPMENT INTERVENTION; EARLY-CHILDHOOD INTERVENTION; MIDDLE-INCOME COUNTRIES; CASH TRANSFER PROGRAM; YOUNG-PEOPLE; FOLLOW-UP; HEALTH-SERVICES; SEXUAL-BEHAVIOR; YOUTH VIOLENCE; SUBSTANCE USE	BackgroundAddressing non-communicable disease (NCDs) is a global priority in the Sustainable Development Goals, especially for adolescents. However, existing literature on NCD burden, risk factors and determinants, and effective interventions and policies for targeting these diseases in adolescents, is limited. This study develops an evidence-based conceptual framework, and highlights pathways be…	[Akseer, N.; Mehta, S.; Wigle, J.; Chera, R.; Brickman, Z. J.; Al-Gashm, S.; Sorichetti, B.; Vandermorris, A.; Bhutta, Z. A.] Hosp Sick Children, Ctr Global Child Hlth, Toronto, ON M5G 0A4, Canada; [Akseer, N.; Wigle, J.; Sorichetti, B.; Bhutta, Z. A.] Univ Toronto, Dalla Lana Sch Publ Hlth, Toronto, ON, Canada; [Vandermorris, A.] Hosp Sick Children, Div Adolescent Med, Toronto, ON, Canada; [Hipg…	Akseer, N (corresponding author), Hosp Sick Children, Ctr Global Child Hlth, Toronto, ON M5G 0A4, Canada.; Akseer, N (corresponding author), Univ Toronto, Dalla Lana Sch Publ Hlth, Toronto, ON, Canada.	nadia.akseer@gmail.com			UNICEF; Centre for Global Child Health at the Hospital for Sick Children	This study was funded by UNICEF and the Centre for Global Child Health at the Hospital for Sick Children. The funder commissioned the review, but had no role in the research process, methods or inferences from the analyses.	Allen-Meares P, 2013, SOC WORK, V58, P253, DOI 10.1093/sw/swt022; Amaugo LG, 2014, HEALTH EDUC RES, V29, P633, DOI 10.1093/her/cyu002; [Anonymous], 2009, GLOBAL HEALTH RISKS: MORTALITY AND BURDEN OF DISEASE ATTRIBUTABLE TO SELECTED MAJOR RISKS, P1; [Anonymous], 2018, 3 UN HIGH LEV M NONC; Atun R, 2013, LANCET, V381, P690, DOI 10.1016/S0140-6736(13)60063-X; Baird S, 2010, HEALTH ECON, V19, P55, DO…	120	0	0	1	1	BMC	LONDON	CAMPUS, 4 CRINAN ST, LONDON N1 9XW, ENGLAND		1471-2458		BMC PUBLIC HEALTH	BMC Public Health	DEC 14	2020	20	1
J	Masefield, SC; Msosa, A; Grugel, J				Masefield, Sarah C.; Msosa, Alan; Grugel, Jean			Challenges to effective governance in a low income healthcare system: a qualitative study of stakeholder perceptions in Malawi	BMC HEALTH SERVICES RESEARCH			English	Article						Healthcare governance; Malawi; Stakeholders; Universal health coverage; Social accountability; Health care delivery; SDG 3; Low income countries	COVERAGE LESSONS	Background All countries face challenging decisions about healthcare coverage. Malawi has committed to achieving Universal Health Coverage (UHC) by 2030, the timeframe set out by the Sustainable Development Goals (SDGs). As in other low income countries, scarce resources stand in the way of more equitable health access and quality in Malawi. Its health sector is highly dependent on donor contribu…	[Masefield, Sarah C.; Msosa, Alan; Grugel, Jean] Univ York, Interdisciplinary Global Dev Ctr, York YO10 5DD, N Yorkshire, England; [Grugel, Jean] Univ York, Dept Polit, York YO10 5DD, N Yorkshire, England	Masefield, SC (corresponding author), Univ York, Interdisciplinary Global Dev Ctr, York YO10 5DD, N Yorkshire, England.	sarah.masefield@york.ac.uk			UK Research and Innovation as part of the Global Challenges Research Fund (Thanzi la Onse grant) [MR/P028004/1]	This study was conducted as part of the politics and governance theme (work package 3.2) of the Thanzi la Onse (Health for All) project funded by UK Research and Innovation as part of the Global Challenges Research Fund (Thanzi la Onse grant number MR/P028004/1). It is the first of a series of WP 3.2 papers mapping different aspects of the national politics of health in Malawi, including the cont…	Ackerman J, 2004, WORLD DEV, V32, P447, DOI 10.1016/j.worlddev.2003.06.015; Adhikari R, 2019, HEALTH POLICY PLANN, V34, P197, DOI 10.1093/heapol/czz021; Agyeman-Duah JNA, 2014, BMC HEALTH SERV RES, V14, DOI 10.1186/1472-6963-14-1; Andersen OW, 2019, CAN SDGS LOW INCOME; Asha G, 2003, WORKING PAPER SERIES, V13; Azuine Romuladus E, 2015, Int J MCH AIDS, V3, P1; Bambra C, 2005, HEALTH PROMOT INT, V2…	49	0	0	1	1	BMC	LONDON	CAMPUS, 4 CRINAN ST, LONDON N1 9XW, ENGLAND		1472-6963		BMC HEALTH SERV RES	BMC Health Serv. Res.	DEC 14	2020	20	1
J	Reimer, JM; Devillers, R; Claudet, J				Reimer, Julie M.; Devillers, Rodolphe; Claudet, Joachim			Benefits and gaps in area-based management tools for the ocean Sustainable Development Goal	NATURE SUSTAINABILITY			English	Article; Early Access							MARINE PROTECTED AREAS; SDG 14; PERFORMANCE; GOVERNANCE; BIODIVERSITY; INDICATORS; CHALLENGES; OUTCOMES; IMPACTS; ABMTS	Sustainable Development Goal (SDG) 14 provides a vision for the world's oceans; however, the management interventions that are needed to achieve SDG 14 remain less clear. We assessed the potential contributions of seven key area-based management tools (such as fisheries closures) to SDG 14 targets. We conducted a rapid systematic review of 177 studies and an expert opinion survey to identify evid…	[Reimer, Julie M.] Mem Univ Newfoundland, Dept Geog, St John, NF, Canada; [Devillers, Rodolphe] Maison Teledetect, Inst Rech Dev IRD, Espace Dev UMR 228, Montpellier, France; [Claudet, Joachim] PSL Univ Paris, Natl Ctr Sci Res, CRIOBE, USR 3278,CNRS,EPHE,UPVD, Paris, France	Reimer, JM (corresponding author), Mem Univ Newfoundland, Dept Geog, St John, NF, Canada.	jreimer@mun.ca		Devillers, Rodolphe/0000-0003-0784-847X; Claudet, Joachim/0000-0001-6295-1061	Mitacs Globalink Research Award; Discovery Grant of the Natural Sciences and Engineering Research Council (NSERC) of CanadaNatural Sciences and Engineering Research Council of Canada; BiodivERsA (METRODIVER); Agence Nationale de la RechercheFrench National Research Agency (ANR) [ANR-14-CE03-0001-01]	We thank N. Ban for her support in this work, including survey development and comments on an earlier version of this manuscript. This work was supported by the Mitacs Globalink Research Award and a Discovery Grant of the Natural Sciences and Engineering Research Council (NSERC) of Canada awarded to R.D.; J.C. was supported by BiodivERsA (METRODIVER) and Agence Nationale de la Recherche (ANR-14-C…	Agardy T, 2011, MAR POLICY, V35, P226, DOI 10.1016/j.marpol.2010.10.006; Alvarez-Romero JG, 2015, BIOL CONSERV, V191, P799, DOI 10.1016/j.biocon.2015.07.003; [Anonymous], 2018, IPBES IPBES GUID PRO; [Anonymous], 2015, ARES701 UN; [Anonymous], 2019, DEP EC SOC AFF SUST; [Anonymous], 2017, PREL AN AR BAS MAN M; [Anonymous], 2020, SPEC AR MARP; [Anonymous], 2018, ISL VOIC GLOB CHOIC; [Anonymous], 20…	52	0	0	8	8	NATURE RESEARCH	BERLIN	HEIDELBERGER PLATZ 3, BERLIN, 14197, GERMANY	2398-9629			NAT SUSTAIN	Nat. Sustain.
J	Tibrewal, K; Venkataraman, C				Tibrewal, Kushal; Venkataraman, Chandra			Climate co-benefits of air quality and clean energy policy in India	NATURE SUSTAINABILITY			English	Article; Early Access							CARBON PASSENGER TRANSPORT; BLACK-CARBON; MITIGATION; EMISSIONS; IMPACTS; POLLUTION; POTENTIALS; POLLUTANTS; ABATEMENT; METRICS	Climate-oriented goals in air quality and clean energy policies can substantially reduce greenhouse gas emissions, particularly if shifting to biomass cooking and addressing emissions from brick production and agricultural residue burning. Sustainable development goals connect policies addressing air quality and energy efficiency with complementary benefits for climate mitigation. However, a typi…	[Tibrewal, Kushal; Venkataraman, Chandra] Indian Inst Technol, Interdisciplinary Program Climate Studies, Mumbai, Maharashtra, India; [Venkataraman, Chandra] Indian Inst Technol, Dept Chem Engn, Mumbai, Maharashtra, India	Venkataraman, C (corresponding author), Indian Inst Technol, Interdisciplinary Program Climate Studies, Mumbai, Maharashtra, India.; Venkataraman, C (corresponding author), Indian Inst Technol, Dept Chem Engn, Mumbai, Maharashtra, India.	chandra@iitb.ac.in			Indian Ministry of Environment Forest and Climate Change under the NCAP-COALESCE project [14/10/2014-CC(Vol.II)]	This work was supported by the Indian Ministry of Environment Forest and Climate Change under the NCAP-COALESCE project (Grant No.14/10/2014-CC(Vol.II)). We thank the internal review committee of the NCAP-COALESCE project for their comments and suggestions on this paper. The views expressed in this document are solely those of authors and do not necessarily reflect those of the ministry. The mini…	Allen MR, 2018, NPJ CLIM ATMOS SCI, V1, DOI 10.1038/s41612-018-0026-8; Allen MR, 2016, NAT CLIM CHANGE, V6, P773, DOI [10.1038/nclimate2998, 10.1038/NCLIMATE2998]; [Anonymous], 2019, MIN EXT AFF IND FRAN; [Anonymous], DEC IPCC XLIX 7; [Anonymous], 2018, GBD MAPS WORK GROUP; [Anonymous], 2018, MOD PROC GUID TRANSP; [Anonymous], 2017, SCI ADV PAN SCI ADV; [Anonymous], 2019, AIR POLLUTION ASIA P; [A…	72	0	0	2	2	NATURE RESEARCH	BERLIN	HEIDELBERGER PLATZ 3, BERLIN, 14197, GERMANY	2398-9629			NAT SUSTAIN	Nat. Sustain.
J	Ahmed, R; Shehab, S; Al-Mohannadi, DM; Linke, P				Ahmed, Razan; Shehab, Shaza; Al-Mohannadi, Dhabia M.; Linke, Patrick			Synthesis of integrated processing clusters	CHEMICAL ENGINEERING SCIENCE			English	Article						Processing cluster; Design; Industrial park; Optimisation; CO2 utilisation and sequestration; Renewable energy	CARBON-DIOXIDE; WATER ELECTROLYSIS; METHANOL PRODUCTION; INDUSTRIAL PARKS; HEAT INTEGRATION; HYDROGEN; POWER; COST; OPTIMIZATION; DESIGN	Sustainable development goals imply tight integration of energy and material resources across the processing industry. This translates into a need to identify combinations of conversion processes that together can synergistically convert raw materials and energy resources into value added products. A method for the synthesis of optimal processing clusters is proposed to address this need. A novel…	[Ahmed, Razan; Shehab, Shaza; Al-Mohannadi, Dhabia M.; Linke, Patrick] Texas A&M Univ Qatar, Dept Chem Engn, POB 23874, Doha, Qatar	Linke, P (corresponding author), Texas A&M Univ Qatar, Dept Chem Engn, POB 23874, Doha, Qatar.	patrick.linke@qatar.tamu.edu		Linke, Patrick/0000-0003-0105-9947			Al-Fadhli FM, 2018, ACS SUSTAIN CHEM ENG, V6, P9130, DOI 10.1021/acssuschemeng.8b01462; Al-Mohannadi DM, 2017, J CLEAN PROD, V168, P735, DOI 10.1016/j.jclepro.2017.09.012; Al-Mohannadi DM, 2016, J CLEAN PROD, V112, P4053, DOI 10.1016/j.jclepro.2015.05.094; Ali H, 2019, INT J GREENH GAS CON, V88, P10, DOI 10.1016/j.ijggc.2019.05.028; Alnouri SY, 2018, J CLEAN PROD, V171, P644, DOI 10.1016/j.jclepr…	42	0	0	9	9	PERGAMON-ELSEVIER SCIENCE LTD	OXFORD	THE BOULEVARD, LANGFORD LANE, KIDLINGTON, OXFORD OX5 1GB, ENGLAND	0009-2509	1873-4405		CHEM ENG SCI	Chem. Eng. Sci.	DEC 14	2020	227
J	Dorber, M; Arvesen, A; Gernaat, D; Verones, F				Dorber, Martin; Arvesen, Anders; Gernaat, David; Verones, Francesca			Controlling biodiversity impacts of future global hydropower reservoirs by strategic site selection	SCIENTIFIC REPORTS			English	Article							GREENHOUSE-GAS EMISSIONS; LIFE-CYCLE ASSESSMENT; WATER-CONSUMPTION; AQUATIC BIODIVERSITY; ECOSYSTEM SERVICES; DAMS; FLOW; CONNECTIVITY; ELECTRICITY; FOOTPRINT	Further reservoir-based hydropower development can contribute to the United Nations' sustainable development goals (SDGs) on affordable and clean energy, and climate action. However, hydropower reservoir operation can lead to biodiversity impacts, thus interfering with the SDGs on clean water and life on land. We combine a high-resolution, location-specific, technical assessment with newly develo…	[Dorber, Martin; Arvesen, Anders; Verones, Francesca] NTNU, Dept Energy & Proc Engn, Hgsk Ringen 5, N-7491 Trondheim, Norway; [Gernaat, David] PBL Netherlands Environm Assessment Agcy, The Hague, Netherlands; [Gernaat, David] Univ Utrecht, Copernicus Inst Sustainable Dev, Utrecht, Netherlands	Dorber, M (corresponding author), NTNU, Dept Energy & Proc Engn, Hgsk Ringen 5, N-7491 Trondheim, Norway.	martin.dorber@ntnu.no			Research Council of Norway through the SURE projectResearch Council of Norway [244109]	We would like to thank John Woods and Koen Kuipers for helpful comments and discussions. This work was funded by the Research Council of Norway through the SURE project (Project Number 244109).	Abell R, 2008, BIOSCIENCE, V58, P403, DOI 10.1641/B580507; Alho Clever J.R., 2011, Oecologia Australis, V15, P593; Almeida RM, 2019, NAT COMMUN, V10, DOI 10.1038/s41467-019-12179-5; Aung TS, 2020, INT J LIFE CYCLE ASS, V25, P1749, DOI 10.1007/s11367-020-01795-9; Bakken TH, 2013, HYDROL EARTH SYST SC, V17, P3983, DOI 10.5194/hess-17-3983-2013; Bakken TH, 2016, WATER POLICY, V18, P932, DOI 10.2166/…	93	0	0	3	3	NATURE RESEARCH	BERLIN	HEIDELBERGER PLATZ 3, BERLIN, 14197, GERMANY	2045-2322			SCI REP-UK	Sci Rep	DEC 11	2020	10	1
J	Engberg-Pedersen, L				Engberg-Pedersen, Lars			Is the influence of neoliberalism on development norms waning? Evidence from the Addis Ababa Action Agenda and the 2030 Agenda for Sustainable Development	DEVELOPMENT POLICY REVIEW			English	Article; Early Access						financing for development; inequality; international norm&#8208; setting; neoliberalism; Sustainable Development Goals; United Nations	POLITICS; GENDER; POWER; SOUTH	Motivation The term "neoliberalism" is often used inaccurately, making it difficult to assess its actual influence. Nevertheless, neoliberalism continues to dominate ideas about economic and social change. Few attempts have been made to analyse the influence of countervailing ideas which may imply a retreat from neoliberalism. Purpose The article seeks to identify the central characteristics of n…	[Engberg-Pedersen, Lars] Danish Inst Int Studies, Copenhagen, Denmark	Engberg-Pedersen, L (corresponding author), Danish Inst Int Studies, Copenhagen, Denmark.	lep@diis.dk					Acharya A, 2004, INT ORGAN, V58, P239, DOI 10.1017/S0020818304582024; Addis Ababa Action Agenda (AAAA), 2015, ADD AB ACT AG 3 INT; Adelman S, 2018, SUSTAINABLE DEVELOPMENT GOALS: LAW, THEORY AND IMPLEMENTATION, P15; Agarwala R, 2019, J DEV STUD, V55, P401, DOI 10.1080/00220388.2018.1451631; Ansari SM, 2010, ACAD MANAGE REV, V35, P67, DOI 10.5465/AMR.2010.45577876; Bennett MM, 2018, WORLD DEV, V10…	91	0	0	2	2	WILEY	HOBOKEN	111 RIVER ST, HOBOKEN 07030-5774, NJ USA	0950-6764	1467-7679		DEV POLICY REV	Dev. Policy Rev.
J	Lin, Z; Rui, ZP; Liu, ML; Bian, RJ; Liu, XY; Lu, HF; Cheng, K; Zhang, XH; Zheng, JF; Li, LQ; Marios, D; Stephen, J; Natarjan, I; Pan, GX				Lin Zhi; Rui Zhipeng; Liu Minglong; Bian Rongjun; Liu Xiaoyu; Lu Haifei; Cheng Kun; Zhang Xuhui; Zheng Jufeng; Li Lianqing; Marios, Drosos; Stephen, Joseph; Natarjan, Ishwaran; Pan Genxing			Pyrolyzed biowastes deactivated potentially toxic metals and eliminated antibiotic resistant genes for healthy vegetable production	JOURNAL OF CLEANER PRODUCTION			English	Article						Bio-waste; Biochar; Potentially toxic metals; Antibiotic resistant genes; Vegetable production; Soil amendment; Clean production	HEAVY-METALS; SEWAGE-SLUDGE; WASTE MANAGEMENT; CLIMATE-CHANGE; PATHOGENIC BACTERIA; MICROBIAL PROCESSES; AGRICULTURAL SOILS; BIOCHAR AMENDMENT; RISK-ASSESSMENT; TRACE-ELEMENTS	Potentially toxic metals (PTEs) and antibiotic resistance genes (ARGs) present in bio-wastes were the major environmental and health risks for soil use. If pyrolyzing bio-wastes into biochar could minimize such risks had not been elucidated. This study evaluated PTE pools, microbial and ARGs abundances of wheat straw (WS), swine manure (SM) and sewage sludge (SS) before and after pyrolysis, which…	[Lin Zhi; Rui Zhipeng; Liu Minglong; Bian Rongjun; Liu Xiaoyu; Lu Haifei; Cheng Kun; Zhang Xuhui; Zheng Jufeng; Li Lianqing; Marios, Drosos; Stephen, Joseph; Natarjan, Ishwaran; Pan Genxing] Nanjing Agr Univ, Inst Resource Ecosyst & Environm Agr, 1 Weigang, Nanjing 210095, Peoples R China; [Lin Zhi; Rui Zhipeng; Liu Minglong; Bian Rongjun; Liu Xiaoyu; Lu Haifei; Cheng Kun; Zhang Xuhui; Zheng Jufe…	Pan, GX (corresponding author), Nanjing Agr Univ, Inst Resource Ecosyst & Environm Agr, 1 Weigang, Nanjing 210095, Peoples R China.; Pan, GX (corresponding author), Nanjing Agr Univ, Dept Soil Sci, 1 Weigang, Nanjing 210095, Peoples R China.	gxpan@njau.edu.cn		Drosos, Marios/0000-0003-0403-7014	Ministry of Science and Technology of ChinaMinistry of Science and Technology, China [2017YFD0200802]; Ministry of Education of ChinaMinistry of Education, China; Jiangsu Collaborative Innovation Center for Solid OrganicWaste Resource Utilization, China	This study was partially supported by Ministry of Science and Technology of China under a grant number of 2017YFD0200802. Funding for advanced soil and environment research was also provided with the project "Two First-Class Discipline Construction Plan" by the Ministry of Education of China. Additional in-kind financial support was provided also with the Jiangsu Collaborative Innovation Center f…	Agerso Y, 2005, APPL ENVIRON MICROB, V71, P7941, DOI 10.1128/AEM.71.12.7941-7947.2005; Agrafioti E, 2013, J ANAL APPL PYROL, V101, P72, DOI 10.1016/j.jaap.2013.02.010; Ahmad M, 2014, CHEMOSPHERE, V99, P19, DOI 10.1016/j.chemosphere.2013.10.071; ALLOWAY BJ, 1990, SCI TOTAL ENVIRON, V91, P223, DOI 10.1016/0048-9697(90)90300-J; Andreae, 2001, CYCLES, V15, P955, DOI DOI 10.1029/2000GB001382; BAATH E,…	132	0	0	40	40	ELSEVIER SCI LTD	OXFORD	THE BOULEVARD, LANGFORD LANE, KIDLINGTON, OXFORD OX5 1GB, OXON, ENGLAND	0959-6526	1879-1786		J CLEAN PROD	J. Clean Prod.	DEC 10	2020	276
J	Shahzad, U; Ferraz, D; Dogan, B; Rebelatto, DAD				Shahzad, Umer; Ferraz, Diogo; Dogan, Buhari; Rebelatto, Daisy Aparecida do Nascimento			Export product diversification and CO2 emissions: Contextual evidences from developing and developed economies	JOURNAL OF CLEANER PRODUCTION			English	Article						Product diversification; Extensive margin; Intensive margin; CO2 emissions; Developed countries	ENERGY-CONSUMPTION; RENEWABLE ENERGY; PANEL-DATA; CARBON EMISSIONS; GROWTH; TRADE; COUNTRIES; OUTPUT; TESTS; GLOBALIZATION	Ascertaining cleaner production and sustainability is a major issue in the developed and developing world; income and international trade are the predominant factors behind this. This article explores the heterogeneous impacts of export product diversification, extensive margin, and intensive margins on the CO2 emissions for developing and developed countries. To this end, the authors analyze the…	[Shahzad, Umer] Anhui Univ Finance & Econ, Sch Stat & Appl Math, Bengbu 233030, Peoples R China; [Ferraz, Diogo] Fed Rural Univ Amazonia UFRA, Dept Business Adm, Univ Sao Paulo USP, Univ Hohenheim Germany, Belem, Para, Brazil; [Dogan, Buhari] Suleyman Demirel Univ, Dept Econ, Isparta, Turkey; [Rebelatto, Daisy Aparecida do Nascimento] Univ Sao Paulo, Dept Prod Engn, Sao Paulo, Brazil	Ferraz, D (corresponding author), Fed Rural Univ Amazonia UFRA, Dept Business Adm, Univ Sao Paulo USP, Univ Hohenheim Germany, Belem, Para, Brazil.	Shehzad-umer@hotmail.com; diogoferraz@alumni.usp.br; doganbuhari@gmail.com; daisy@sc.usp.br	Ferraz, Diogo/S-8388-2016; Rebelatto, Daisy Aparecida do Nascimento/A-2260-2014	Ferraz, Diogo/0000-0003-4037-7171; Rebelatto, Daisy Aparecida do Nascimento/0000-0003-0611-1492; Shahzad, Umer/0000-0002-7010-4054; Dogan, Buhari/0000-0003-0655-4699	FAPESP FoundationFundacao de Amparo a Pesquisa do Estado de Sao Paulo (FAPESP) [2019/19905-0]; Coordenac~ao de Aperfeicoamento de Pessoal de Nivel Superior (CAPES)CAPES [88887.161388/2017e00]; Lions-ClubF_orderpreis (Stuttgart/Germany); Friedrich-NaumannStiftung fur die Freiheit; National Natural Science Foundation of ChinaNational Natural Science Foundation of China (NSFC) [71503001, 71974001]; …	1. This work was supported by FAPESP Foundation (Process n degrees 2019/19905-0). Prof. Diogo Ferraz (author) acknowledges Coordenac~ao de Aperfeicoamento de Pessoal de Nivel Superior (CAPES) for his funding from Program 6492 e Ph.D. Student CAPES/DAAD/CNPQ/Process n degrees. 88887.161388/2017e00, the Lions-ClubF_orderpreis (Stuttgart/Germany), and the Friedrich-NaumannStiftung fur die Freiheit.;…	Ahmad M, 2020, ENVIRON RESOUR ECON, V75, P529, DOI 10.1007/s10640-019-00398-9; Al-mulali U, 2013, RENEW SUST ENERG REV, V23, P107, DOI 10.1016/j.rser.2013.02.041; Ali R., 1991, WORKING PAPERS; Alvarado R, 2018, J CLEAN PROD, V189, P13, DOI 10.1016/j.jclepro.2018.04.064; Amadeo K., 2019, EMERGING MARKET COUN; Ang JB, 2007, ENERG POLICY, V35, P4772, DOI 10.1016/j.enpol.2007.03.032; Apergis N, 2018,…	75	2	2	11	11	ELSEVIER SCI LTD	OXFORD	THE BOULEVARD, LANGFORD LANE, KIDLINGTON, OXFORD OX5 1GB, OXON, ENGLAND	0959-6526	1879-1786		J CLEAN PROD	J. Clean Prod.	DEC 10	2020	276
J	Sheikhahmadi, P; Bahramara, S				Sheikhahmadi, P.; Bahramara, S.			The participation of a renewable energy-based aggregator in real-time market: A Bi-level approach	JOURNAL OF CLEANER PRODUCTION			English	Article						Distributed energy resources; Real-time energy market; Two-stage stochastic problem; Uncertainties	DISTRIBUTION COMPANY	Increasing the share of the renewable energy sources (RESs) in supplying the electrical demand of the energy systems facilitates achieving the sustainable development goals. The main challenge in this regard is the uncertain behavior of the RESs in the real-time (RT) operation. To address this issue, the RESs can participate in the RT energy market through the distributed energy resource aggregat…			s_bahramara@yahoo.com					Abapour S, 2020, J CLEAN PROD, V243, DOI 10.1016/j.jclepro.2019.118393; Alipour M, 2017, ENERGY, V118, P1168, DOI 10.1016/j.energy.2016.10.141; Bahramara S., 2019, IEEE T IND INFORM; Bahramara S, 2018, IEEE T SMART GRID, V9, P3857, DOI 10.1109/TSG.2017.2768486; Bahramara S, 2015, IET GENER TRANSM DIS, V9, P2555, DOI 10.1049/iet-gtd.2015.0327; Barhagh SS, 2019, J CLEAN PROD, V239, DOI 10.1016/j.jc…	23	0	0	1	1	ELSEVIER SCI LTD	OXFORD	THE BOULEVARD, LANGFORD LANE, KIDLINGTON, OXFORD OX5 1GB, OXON, ENGLAND	0959-6526	1879-1786		J CLEAN PROD	J. Clean Prod.	DEC 10	2020	276
J	Wolff, S; Bronner, M; Held, M; Lienkamp, M				Wolff, S.; Broenner, M.; Held, M.; Lienkamp, M.			Transforming automotive companies into sustainability leaders: A concept for managing current challenges	JOURNAL OF CLEANER PRODUCTION			English	Article						Sustainability; Automotive; Manufacturers; Management; Transformation; SDG; Development	CORPORATE SUSTAINABILITY; STRATEGIC MANAGEMENT; PRODUCT DEVELOPMENT; PROJECT; GOVERNANCE; INDUSTRY; MODEL; CSR; RESPONSIBILITY; TECHNOLOGIES	Dieselgate and the public focus on sustainability raise the question to what extent sustainability is implemented in automotive companies. Although, mandatory reporting tracks companies' sustainability strategies and goals, this does not entail comprehensive operational measures to increase company sustainability. To analyze internal sustainability perspectives and measures, we examine benchmarki…	[Wolff, S.; Broenner, M.; Lienkamp, M.] Tech Univ Munich, Inst Automot Technol, Boltzmannstr 15, D-85748 Garching, Germany; [Held, M.] Swiss Fed Inst Technol, Inst Energy Technol, Lab Aerothermochem & Combust Syst, Energy Syst Grp, Sonnengasse 3, CH-8092 Zurich, Switzerland	Wolff, S (corresponding author), Tech Univ Munich, Inst Automot Technol, Boltzmannstr 15, D-85748 Garching, Germany.	sebastian.wolff@tum.de		Wolff, Sebastian/0000-0001-6937-3313	Institute of Automotive Technology, Technical University of Munich [501100005713]	The research of S. W. and M. B. was conducted thanks to basic research funds from the Institute of Automotive Technology, Technical University of Munich 501100005713.	Aarseth W, 2017, INT J PROJ MANAG, V35, P1071, DOI 10.1016/j.ijproman.2016.11.006; Achtnicht M., 2015, INCLUDING ROAD TRANS; Afriat M., 2015, TECHNICAL REPORT; AmberScrpit B.V., 2019, TRANSL SOFTW; [Anonymous], 2020, FORTUNE; Barkemeyer R, 2015, J WORLD BUS, V50, P312, DOI 10.1016/j.jwb.2014.10.008; Bartram J, 2018, NPJ CLEAN WATER, V1, DOI 10.1038/s41545-018-0003-0; Baumann-Pauly D, 2013, J BUS …	89	2	2	15	15	ELSEVIER SCI LTD	OXFORD	THE BOULEVARD, LANGFORD LANE, KIDLINGTON, OXFORD OX5 1GB, OXON, ENGLAND	0959-6526	1879-1786		J CLEAN PROD	J. Clean Prod.	DEC 10	2020	276
J	Xu, JY; Chen, JX; Liu, YX				Xu Jianying; Chen Jixing; Liu Yanxu			Partitioned responses of ecosystem services and their tradeoffs to human activities in the Belt and Road region	JOURNAL OF CLEANER PRODUCTION			English	Article						Ecosystem services; Human activities; Driving forces; Threshold; Green belt and road	LAND-USE; SUSTAINABLE DEVELOPMENT; POPULATION-GROWTH; OFF ANALYSES; IMPACT; COVER; RESTORATION; DYNAMICS; BUNDLES; BASIN	Human activities directly or indirectly affect the changes in ecosystem services as well as the relationships among ecosystem services. However, the linear or non-linear relationships between human activities and ecosystem services are still unclear when considering large geographical differences. In this study, four ecosystem services (ESs), including habitat quality (HQ), soil retention (SR), w…	[Xu Jianying; Chen Jixing] Capital Normal Univ, Coll Resource Environm & Tourism, Beijing 100048, Peoples R China; [Chen Jixing; Liu Yanxu] Beijing Normal Univ, Fac Geog Sci, State Key Lab Earth Surface Proc & Resource Ecol, Beijing 100875, Peoples R China	Liu, YX (corresponding author), Beijing Normal Univ, Fac Geog Sci, State Key Lab Earth Surface Proc & Resource Ecol, Beijing 100875, Peoples R China.	yanxuliu@bnu.edu.cn			National Natural Science Foundation of ChinaNational Natural Science Foundation of China (NSFC) [41801059, 41861134038]	This research was funded by the National Natural Science Foundation of China (41801059, 41861134038).	Baro F, 2017, ECOSYST SERV, V24, P147, DOI 10.1016/j.ecoser.2017.02.021; Beck HE, 2020, J CLIMATE, V33, P1299, DOI 10.1175/JCLI-D-19-0332.1; Bennett EM, 2009, ECOL LETT, V12, P1394, DOI 10.1111/j.1461-0248.2009.01387.x; Chen TQ, 2020, SCI TOTAL ENVIRON, V711, DOI 10.1016/j.scitotenv.2019.134687; Costanza I.K.R., 2012, STATE WORLD 2012 MOV, P177, DOI [10.5822/978-1-61091-045-3_16, DOI 10.5822/978-…	55	2	2	27	27	ELSEVIER SCI LTD	OXFORD	THE BOULEVARD, LANGFORD LANE, KIDLINGTON, OXFORD OX5 1GB, OXON, ENGLAND	0959-6526	1879-1786		J CLEAN PROD	J. Clean Prod.	DEC 10	2020	276
J	Yagi, M; Kokubu, K				Yagi, Michiyuki; Kokubu, Katsuhiko			A framework of sustainable consumption and production from the production perspective: Application to Thailand and Vietnam	JOURNAL OF CLEANER PRODUCTION			English	Article						Sustainable development goals; Sustainable consumption and production; Environmental management systems; Environmental management accounting; Thailand and Vietnam	MANAGEMENT CONTROL-SYSTEMS; PRODUCTION TRENDS; PRODUCTION POLICY; GOVERNANCE	In the Sustainable Development Goals (SDGs) adopted by the United Nations (UN), goal 12 ("ensure sustainable consumption and production [SCP] patterns") has eight outcome targets (12.1-12.8) and three targets for the means of implementation (MoI) (12.a-12.c). This "SCP-via-SDGs" approach is a much narrower, specific concept based on historical agreements that range from the Stockholm conference (…	[Yagi, Michiyuki] Shinshu Univ, Fac Econ & Law, 3-1-1 Asahi, Matsumoto, Nagano 3908621, Japan; [Kokubu, Katsuhiko] Kobe Univ, Grad Sch Business Adm, Nada Ku, 2-1 Rokkodai Cho, Kobe, Hyogo 6578501, Japan	Yagi, M (corresponding author), Shinshu Univ, Fac Econ & Law, 3-1-1 Asahi, Matsumoto, Nagano 3908621, Japan.	yagimichiyuki@shinshu-u.ac.jp; kokubu@kobe-u.ac.jp	yagi, michiyuki/AAD-9675-2021	Yagi, Michiyuki/0000-0002-1315-4477	JSPS KAKENHIMinistry of Education, Culture, Sports, Science and Technology, Japan (MEXT)Japan Society for the Promotion of ScienceGrants-in-Aid for Scientific Research (KAKENHI) [JP17K12856, JP16H03679]; Environment Research and Technology Development Fund (S-16) of the Environmental Restoration and Conservation Agency, Japan [JPMEERF16S11600]	We thank the anonymous reviewers for their insightful comments and suggestions. This research was supported by JSPS KAKENHI Grant numbers JP17K12856 and JP16H03679 and the Environment Research and Technology Development Fund (S-16) of the Environmental Restoration and Conservation Agency, Japan (Grant number JPMEERF16S11600). We also would like to thank Dr. Nguyen Thi Bich Hue (Foreign Trade Univ…	Akenji L, 2014, SUSTAINABILITY-BASEL, V6, P513, DOI 10.3390/su6020513; [Anonymous], 2017, ISO14052; [Anonymous], 2011, ISO14051; Asian Productivity Organization, 2018, APO ANN REP 2017; Bengtsson M, 2018, SUSTAIN SCI, V13, P1533, DOI 10.1007/s11625-018-0582-1; Berg A, 2011, ECOL ECON, V72, P151, DOI 10.1016/j.ecolecon.2011.09.024; Berg A, 2011, J CLEAN PROD, V19, P1788, DOI 10.1016/j.jclepro.2010…	60	2	1	5	5	ELSEVIER SCI LTD	OXFORD	THE BOULEVARD, LANGFORD LANE, KIDLINGTON, OXFORD OX5 1GB, OXON, ENGLAND	0959-6526	1879-1786		J CLEAN PROD	J. Clean Prod.	DEC 10	2020	276
J	Salmoral, G; Zegarra, E; Vazquez-Rowe, I; Gonzalez, F; del Castillo, L; Saravia, GR; Graves, A; Rey, D; Knox, JW				Salmoral, Gloria; Zegarra, Eduardo; Vazquez-Rowe, Ian; Gonzalez, Fernando; del Castillo, Laureano; Rondon Saravia, Giuliana; Graves, Anil; Rey, Dolores; Knox, Jerry W.			Water-related challenges in nexus governance for sustainable development: Insights from the city of Arequipa, Peru	SCIENCE OF THE TOTAL ENVIRONMENT			English	Article						Agriculture; Mining; Sustainable Development Goals; Water stress; Water supply	ENERGY-FOOD NEXUS; STAKEHOLDER ANALYSIS; INTEGRATION; SCARCITY	Peru has one of the fastest-growing economies in Latin America, but there are concerns regarding how long this can be sustained. Negative environmental impacts are increasing due to the pressures of a growing urban population and competition for natural resources. This study explores stakeholder perceptions linked to nexus governance in the context of integrated management of natural resources, p…	[Salmoral, Gloria; Graves, Anil; Rey, Dolores; Knox, Jerry W.] Cranfield Univ, Cranfield MK43 0AL, Beds, England; [Zegarra, Eduardo] Grp Anal Desarrollo, Ave Almirante Grau 915, Lima 15063, Peru; [Vazquez-Rowe, Ian] Pontificia Univ Catolica Peru, Dept Engn, Peruvian Life Cycle Assessment Network PELCAN, 1801 Ave Univ, Lima 15088, Peru; [Gonzalez, Fernando] Pontificia Univ Catolica Peru, Dept Huma…	Rey, D (corresponding author), Cranfield Univ, Cranfield MK43 0AL, Beds, England.	d.reyvicario@cranfield.ac.uk	; Knox, Jerry/A-4793-2010	Rey Vicario, Dolores/0000-0002-9024-576X; Zegarra, Eduardo/0000-0001-5411-778X; Knox, Jerry/0000-0002-0473-6440	institutional Global Challenges Research Fund grant from Cranfield University; NERC (Natural Environment Research Council, UK)NERC Natural Environment Research Council [NE/R015759/1]	The authors acknowledge the support from participants engaged in interviews and workshop, including ANA, ARMA, Gerencia Regional de Energia y Minas de Arequipa, AUTODEMA (Autoridad Autonoma de Majes), Subgerencia Ambiental Provincial, AgroRural, Junta de Usuarios Chili Regulado, Junta deUsuarios Joya Antigua, SEDAPAR, SUNASS, Cerro Verde Mining Company, Fundo America, Universidad Nacional de San …	Albrecht TR, 2018, ENVIRON RES LETT, V13, DOI 10.1088/1748-9326/aaa9c6; ANA, 2015, HUELL HIDR PER, DOI [10.1111/j.1365-263X.2011.01212.x, DOI 10.1111/J.1365-263X.2011.01212.X]; ANA, 2020, CERT AZ; Andersen AO, 2019, WATER ALTERN, V12, P470; Andersen AO, 2018, SCI TECHNOL HUM VAL, V43, P379, DOI 10.1177/0162243917723079; Aquino Espinoza P., 2017, CALIDAD AGUA PERU RE; Bebbington AJ, 2009, P NATL A…	95	1	1	33	33	ELSEVIER	AMSTERDAM	RADARWEG 29, 1043 NX AMSTERDAM, NETHERLANDS	0048-9697	1879-1026		SCI TOTAL ENVIRON	Sci. Total Environ.	DEC 10	2020	747
J	Colace, M; Perazzo, I; Vigorito, A				Colace, Maira; Perazzo, Ivone; Vigorito, Andrea			How accurately do mothers recall prenatal visits and gestational age? A validation of Uruguayan survey data	DEMOGRAPHIC RESEARCH			English	Article							MATERNAL RECALL; BIRTH-WEIGHT; VALIDITY	BACKGROUND Many household surveys collect mothers' retrospective reports of reproductive, maternal, and child health. However, few empirical exercises assess survey measurement error in these data, based on comparisons with administrative records. OBJECTIVE We provide evidence on the accuracy of maternal recall regarding weeks of gestation, premature births, and the timing and number of prenatal …	[Colace, Maira; Perazzo, Ivone; Vigorito, Andrea] Univ Republica, Montevideo, Uruguay	Colace, M (corresponding author), Univ Republica, Montevideo, Uruguay.	mcolacce@iecon.ccee.edu.uy; ivone@iecon.ccee.edu.uy; andrea@iecon.ccee.edu.uy			Programa Grupos Comision Sectorial de Investigacion Cientifica (Universidad de la Republica) 2014	This article is part of the Family Studies Group (Grupo de Estudios de Familia, GEF) research program funded by Programa Grupos Comision Sectorial de Investigacion Cientifica (Universidad de la Republica) 2014. We acknowledge useful comments from Mercedes Medina, Cecilia Severi, GEF members, participants at the International Seminar on Child Well-Being, Parenting Practices, and Family Arrangement…	Adegboye ARA, 2008, BJOG-INT J OBSTET GY, V115, P886, DOI 10.1111/j.1471-0528.2008.01717.x; Bat-Erdene U, 2013, BMC PREGNANCY CHILDB, V13, DOI 10.1186/1471-2393-13-S1-S3; Boudreaux M, 2019, HEALTH SERV RES, V54, P1263, DOI 10.1111/1475-6773.13213; Cabella W., 2005, INFORM EXPERTOS REAL; Chang KT, 2018, J GLOB HEALTH, V8, DOI 10.7189/jogh.08.010604; Davern M, 2009, HEALTH SERV RES, V44, P965, DOI …	20	0	0	0	0	MAX PLANCK INST DEMOGRAPHIC RESEARCH	ROSTOCK	KONRAD-ZUSE-STR1, ROSTOCK, 18057, GERMANY	1435-9871			DEMOGR RES	Demogr. Res.	DEC 8	2020	43
J	Hoque, MA; Lovelock, B; Carr, A				Hoque, Md Ariful; Lovelock, Brent; Carr, Anna			Alleviating Indigenous poverty through tourism: the role of NGOs	JOURNAL OF SUSTAINABLE TOURISM			English	Article; Early Access						Indigenous poverty; tourism; NGOs; sustainable development goals; stakeholders; Bangladesh	COMMUNITY-BASED TOURISM; PRO-POOR TOURISM; NONGOVERNMENTAL ORGANIZATIONS; ECOTOURISM; COLLABORATION; CHALLENGES; IMPACTS	Tourism is acknowledged as a tool through which communities can achieve the United Nations' Sustainable Development Goals (SDGs), with non-governmental organisations (NGOs) highlighted as important development partners in this regard. This paper examines the role of NGOs in tourism-related poverty alleviation in the context of a rural Indigenous community in Bangladesh. Drawing on critical theory…	[Hoque, Md Ariful; Lovelock, Brent; Carr, Anna] Univ Otago, Dept Tourism, Dunedin, New Zealand	Hoque, MA (corresponding author), Univ Otago, Dept Tourism, Dunedin, New Zealand.	arif_ru2000@yahoo.com			University of Otago Doctoral Scholarship	The study was supported by a University of Otago Doctoral Scholarship.	Aas C, 2005, ANN TOURISM RES, V32, P28, DOI 10.1016/j.annals.2004.04.005; Adu-Ampong EA, 2017, CURR ISSUES TOUR, V20, P295, DOI 10.1080/13683500.2014.915795; Altman J., 2003, Journal of Tourism Studies, V14, P78; Ashley C., 2001, PRO POOR TOURISM STR; Banks J. A., 1998, ED RES, V27, P4, DOI DOI 10.3102/0013189X027007004; Banks N., 2012, 171 BROOKS WORLD POV; Barkat A., 2016, POLITICAL EC UNPEOPL;…	96	0	0	1	1	ROUTLEDGE JOURNALS, TAYLOR & FRANCIS LTD	ABINGDON	2-4 PARK SQUARE, MILTON PARK, ABINGDON OX14 4RN, OXON, ENGLAND	0966-9582	1747-7646		J SUSTAIN TOUR	J. Sustain. Tour.
J	Ong, F; Lewis, C; Vorobjovas-Pinta, O				Ong, Faith; Lewis, Clifford; Vorobjovas-Pinta, Oscar			Questioning the inclusivity of events: the queer perspective	JOURNAL OF SUSTAINABLE TOURISM			English	Article; Early Access						Non-heterosexual; LGBTIQ plus; tourism; queer; inclusivity; events	SOCIAL-DOMINANCE THEORY; TOURISM; GAY; ATTITUDES; CONNECTEDNESS; METROPOLITAN; ORIENTATION; TRANSGENDER; EDUCATION; IDENTITY	Event programmes are typically designed with a target audience in mind, and such design can inherently signal inclusion or exclusion of marginalised segments. This is particularly the case for lesbian, gay, bisexual, transgender, intersex and queer (LGBTIQ+) individuals, whose sexual and gender identities position them as an invisible minority on the periphery of society. Given the role of events…	[Ong, Faith] Univ Queensland, Sch Business, Tourism Discipline, Brisbane, Qld, Australia; [Ong, Faith] Univ Queensland, Business Sch, Tourism Cluster, Brisbane, Qld, Australia; [Lewis, Clifford] Charles Sturt Univ, Bathurst, NSW, Australia; [Lewis, Clifford] Charles Sturt Univ, Sch Management & Mkt, Bathurst, NSW, Australia; [Vorobjovas-Pinta, Oscar] Edith Cowan Univ, Joondalup, Australia; [Vorob…	Ong, F (corresponding author), Univ Queensland, Business Sch, Tourism Cluster, Brisbane, Qld, Australia.	f.ong@uq.edu.au		Lewis, Clifford/0000-0003-1151-6689			Andersson TD, 2013, TOURISM MANAGE, V37, P99, DOI 10.1016/j.tourman.2012.12.015; Barber ME, 2012, J GAY LESBIAN MENT H, V16, P346, DOI 10.1080/19359705.2012.705143; Batalha L, 2011, EUR J SOC PSYCHOL, V41, P796, DOI 10.1002/ejsp.829; Beekers D, 2020, SOC COMPASS, V67, P137, DOI 10.1177/0037768620901664; Bell D., 2003, MAPPING DESIRE GEOGR, P1; Browne K, 2011, LEISURE STUD, V30, P179, DOI 10.1080/…	70	0	0	0	0	ROUTLEDGE JOURNALS, TAYLOR & FRANCIS LTD	ABINGDON	2-4 PARK SQUARE, MILTON PARK, ABINGDON OX14 4RN, OXON, ENGLAND	0966-9582	1747-7646		J SUSTAIN TOUR	J. Sustain. Tour.
J	Arneth, A; Shin, YJ; Leadley, P; Rondinini, C; Bukvareva, E; Kolb, M; Midgley, GF; Oberdorff, T; Palomo, I; Saito, O				Arneth, Almut; Shin, Yunne-Jai; Leadley, Paul; Rondinini, Carlo; Bukvareva, Elena; Kolb, Melanie; Midgley, Guy F.; Oberdorff, Thierry; Palomo, Ignacio; Saito, Osamu			Post-2020 biodiversity targets need to embrace climate change	PROCEEDINGS OF THE NATIONAL ACADEMY OF SCIENCES OF THE UNITED STATES OF AMERICA			English	Article						biodiversity; ecosystem services; sustainability; policy	CHANGE IMPACTS; VULNERABILITY; 21ST-CENTURY; ECOSYSTEMS; FISHERIES; INSIGHTS; PROGRESS; FUTURE	Recent assessment reports by the Intergovernmental Panel on Climate Change (IPCC) and the Intergovernmental Science-Policy Platform on Biodiversity and Ecosystem Services (IPBES) have highlighted the risks to humanity arising from the unsustainable use of natural resources. Thus far, land, freshwater, and ocean exploitation have been the chief causes of biodiversity loss. Climate change is projec…	[Arneth, Almut] Karlsruhe Inst Technol KIT, Atmospher Environm Res, D-82467 Garmisch Partenkirchen, Germany; [Arneth, Almut] KIT, Geoecol & Geog, D-76131 Karlsruhe, Germany; [Shin, Yunne-Jai] Univ Montpellier, Marine Biodivers Exploitat & Conservat MARBEC, Inst Francais Rech Exploitat Mer IFREMER, CNRS,Inst Rech Dev IRD, F-34000 Montpellier, France; [Leadley, Paul] Univ Paris Saclay, AgroParisTec…	Arneth, A (corresponding author), Karlsruhe Inst Technol KIT, Atmospher Environm Res, D-82467 Garmisch Partenkirchen, Germany.; Arneth, A (corresponding author), KIT, Geoecol & Geog, D-76131 Karlsruhe, Germany.	almut.arneth@kit.edu	Rondinini, Carlo/E-9027-2011; Shin, Yunne-Jai/A-7575-2012; Palomo, Ignacio/D-4398-2014; Saito, Osamu/G-5133-2014; Oberdorff, Thierry/I-3109-2016	Shin, Yunne-Jai/0000-0002-7259-9265; Palomo, Ignacio/0000-0002-4573-5989; Kolb, Melanie/0000-0002-3329-3861; Saito, Osamu/0000-0002-0697-9593; Bukvareva, Elena/0000-0003-0023-7270; Oberdorff, Thierry/0000-0001-7323-2599			Allison EA, 2015, WIRES CLIM CHANGE, V6, P493, DOI 10.1002/wcc.354; Arneth A., IPCC SPECIAL REPORT; Bellard C, 2018, ECOL EVOL, V8, P5688, DOI 10.1002/ece3.4098; Bellard C, 2012, ECOL LETT, V15, P365, DOI 10.1111/j.1461-0248.2011.01736.x; Blicharska M, 2019, NAT SUSTAIN, V2, P1083, DOI 10.1038/s41893-019-0417-9; Boone RB, 2018, GLOBAL CHANGE BIOL, V24, P1382, DOI 10.1111/gcb.13995; Bopp L, 2013, …	73	0	0	11	11	NATL ACAD SCIENCES	WASHINGTON	2101 CONSTITUTION AVE NW, WASHINGTON, DC 20418 USA	0027-8424			P NATL ACAD SCI USA	Proc. Natl. Acad. Sci. U. S. A.	DEC 8	2020	117	49
J	Tiba, S; Belaid, F				Tiba, Sofien; Belaid, Fateh			MODELING THE NEXUS BETWEEN SUSTAINABLE DEVELOPMENT AND RENEWABLE ENERGY: THE AFRICAN PERSPECTIVES	JOURNAL OF ECONOMIC SURVEYS			English	Article						Africa; Renewable energy; Simultaneous equation models; Sustainable development	ECONOMIC-GROWTH EVIDENCE; UNIT-ROOT TESTS; CO2 EMISSIONS; ENVIRONMENTAL DEGRADATION; CARBON EMISSIONS; RESOURCE CURSE; PANEL-DATA; CONSUMPTION; TRADE; INCOME	Motivated by the gained momentum of the sustainable development goals (SDGs) under the umbrella of the United Nations organization, in the light of the SDG-7, which stipulates the access to affordable, sustainable, and modern energy, this paper explores the dynamic relationship between renewable energy and the pillars of sustainable development. Its insights are driven using a simultaneous equati…	[Tiba, Sofien] Univ Sfax, Fac Econ & Management, Sfax, Tunisia; [Belaid, Fateh] Lille Catholic Univ, Fac Management Econ & Sci, LEM Lille Econ Management, UMR 9221, 60 Blvd Vouban, F-59016 Lille, France	Tiba, S (corresponding author), Univ Sfax, Fac Econ & Management, Sfax, Tunisia.	sofienetiba@gmail.com; fateh.belaid@univ-catholille.fr		Tiba, Sofien/0000-0002-2295-0758; BELAID, Fateh/0000-0002-1077-2798			Abanda FH, 2012, RENEW SUST ENERG REV, V16, P2147, DOI 10.1016/j.rser.2012.01.005; Abou-Ali H, 2013, ECON MODEL, V30, P334, DOI 10.1016/j.econmod.2012.09.016; Ahmad M, 2019, SCI TOTAL ENVIRON, V657, P1085, DOI 10.1016/j.scitotenv.2018.12.112; Ajmi AN, 2015, ENERG ECON, V49, P629, DOI 10.1016/j.eneco.2015.02.007; Alper A, 2016, RENEW SUST ENERG REV, V60, P953, DOI 10.1016/j.rser.2016.01.123; Amega…	96	0	0	4	4	WILEY	HOBOKEN	111 RIVER ST, HOBOKEN 07030-5774, NJ USA	0950-0804	1467-6419		J ECON SURV	J. Econ. Surv.	FEB	2021	35	1
J	Sinkovics, N; Sinkovics, RR; Archie-Acheampong, J				Sinkovics, Noemi; Sinkovics, Rudolf R.; Archie-Acheampong, Jason			The business responsibility matrix: a diagnostic tool to aid the design of better interventions for achieving the SDGs	MULTINATIONAL BUSINESS REVIEW			English	Article						SMEs; MNEs; Suppliers; Responsible business; Corporate social responsibility (CSR); Sustainable development goals (SDGs); Multinational enterprise (MNE); Responsibility matrix; Small and medium-sized enterprise (SME)	CORPORATE SOCIAL-RESPONSIBILITY; INTERNATIONAL-BUSINESS; HAZARDOUS-WASTE; PRODUCT RECALLS; VALUE CREATION; HUMAN-RIGHTS; CSR; GOVERNANCE; GENTRIFICATION; SUSTAINABILITY	Purpose This paper aims to propose an integrative framework that enables the mapping of firm activities along two dimensions of responsible business behavior: a width and a depth dimension. Width includes associative, peripheral, operational and embedded responsibility. In terms of depth, we identify delinquent, neutral, nascent, enhanced and advanced levels of responsibility. Design/methodology/…	[Sinkovics, Noemi] Univ Auckland, Business Sch, Management & Int Business, Auckland, New Zealand; [Sinkovics, Rudolf R.] Univ Auckland, Business Sch, Auckland, New Zealand; [Sinkovics, Rudolf R.] LUT Univ, Kouvola, Finland; [Archie-Acheampong, Jason] Rush Grp Ltd, CSR, London, England	Sinkovics, RR (corresponding author), Univ Auckland, Business Sch, Auckland, New Zealand.; Sinkovics, RR (corresponding author), LUT Univ, Kouvola, Finland.	noemi.sinkovics@auckland.ac.nz; rudolf.sinkovics@auckland.ac.nz; jasonarchie01@gmail.com			University of Manchester 2014 ESRC Impact Acceleration AccountEconomic & Social Research Council (ESRC) [ES/M500392/1]; Alliance Manchester Business School (AMBS) Lord Alliance strategic research investment fund [LA-SRIF AA14179]	The authors gratefully acknowledge comments received from Rob van Tulder (Rotterdam School of Management, Erasmus University), Heinz Tuselmann (Manchester Metropolitan University and UNCTAD) and participants at the AIB 2019 annual conference in Copenhagen. Financial support was received from the University of Manchester 2014 ESRC Impact Acceleration Account [ES/M500392/1] and the Alliance Manches…	Adelstein J, 2016, J BUS ETHICS, V138, P53, DOI 10.1007/s10551-015-2581-9; Aguinis H, 2013, IND ORGAN PSYCHOL-US, V6, P314, DOI 10.1111/iops.12059; Arnold M., 2006, FINANCIAL TIMES; Babor TF, 2017, ADDICTION, V112, P94, DOI 10.1111/add.13626; Babor TF, 2013, AM J PUBLIC HEALTH, V103, pE45, DOI 10.2105/AJPH.2013.301487; Barnes RL, 2011, TOB CONTROL, V20, pI45, DOI 10.1136/tc.2010.041301; Barone MJ…	135	0	0	7	7	EMERALD GROUP PUBLISHING LTD	BINGLEY	HOWARD HOUSE, WAGON LANE, BINGLEY BD16 1WA, W YORKSHIRE, ENGLAND	1525-383X	2054-1686		MULTINATL BUS REV	Multinatl. Bus. Rev.	JAN 11	2021	29	1
J	Muschter, S; Caldicott, RW; von der Heidt, T; Che, D				Muschter, Sabine; Caldicott, Rodney W.; von der Heidt, Tania; Che, Deborah			Third-party impacts of short-term rental accommodation: a community survey to inform government responses	JOURNAL OF SUSTAINABLE TOURISM			English	Article; Early Access						Airbnb regulation; sharing economy externalities; impact perceptions; local government; Short-term Rental Accommodation; sustainable development goals	AIRBNB; ECONOMY; BIAS	Short-term rental accommodation (STRA) sharing economy platforms, such as Airbnb, give rise to externalities or negative third-party impacts in neighbourhoods. Governments worldwide continue to grapple with how to best regulate STRA platforms given such externalities, especially in the wake of COVID-19. When STRA is perceived as poorly controlled, anecdotal reports indicate that community resentm…	[Muschter, Sabine; Caldicott, Rodney W.; von der Heidt, Tania; Che, Deborah] Southern Cross Univ, Sch Business & Tourism, Lismore, NSW, Australia; [Caldicott, Rodney W.] Khon Kaen Univ, Fac Interdisciplinary Studies, Nong Khai, Thailand	Caldicott, RW (corresponding author), Southern Cross Univ, Sch Business & Tourism, Lismore, NSW, Australia.	rod.caldicott@scu.edu.au			Southern Cross University, School of Business & Tourism Cluster Grant	This article was supported by Southern Cross University, School of Business & Tourism Cluster Grant.	ABC North Coast, 2017, ABC N COAST; Ahnaou A, 2020, NEURAL PLAST, V2020, DOI 10.1155/2020/6249375; allhomes.com.au, 2020, BYR BAY NSW 2481 SUB; Alyakoob M., 2019, SHARED PROSPERITY LA, DOI [https://doi.org/http://dx.doi.org/10.2139/ssrn.3180278, DOI 10.2139/SSRN.3180278]; Andringa S, 2020, ANNU REV APPL LINGUI, V40, P134, DOI 10.1017/S0267190520000033; Babulski T, 2020, QUAL INQ, V26, P514, DOI 1…	61	0	0	0	0	ROUTLEDGE JOURNALS, TAYLOR & FRANCIS LTD	ABINGDON	2-4 PARK SQUARE, MILTON PARK, ABINGDON OX14 4RN, OXON, ENGLAND	0966-9582	1747-7646		J SUSTAIN TOUR	J. Sustain. Tour.
J	Quinn, B; Columbo, A; Lindstrom, K; McGillivray, D; Smith, A				Quinn, Bernadette; Columbo, Alba; Lindstrom, Kristina; McGillivray, David; Smith, Andrew			Festivals, public space and cultural inclusion: public policy insights	JOURNAL OF SUSTAINABLE TOURISM			English	Article; Early Access						Festivals; cultural Inclusion; public policy; public space; Europe	ARTS FESTIVALS; URBAN; EVENTS; COMMERCIALIZATION; TRANSFORMATION; PARTICIPATION; REGENERATION; ENCOUNTERS; DIFFERENCE; REALITIES	This paper investigates if and how cities conceive of festivals staged in outdoor public space as a means of achieving cultural inclusion policy objectives. The inclusion of culture in the UN Sustainable Development Goals (SDGs) creates an imperative for cities to scrutinize their approaches to making their cities inclusive. Festivals offer potential in this regard and this study examines the way…	[Quinn, Bernadette] Technol Univ Dublin, Coll Arts & Tourism, Dublin, Ireland; [Columbo, Alba] Open Univ Catalunya, Arts & Humanities Dept, Barcelona, Spain; [Lindstrom, Kristina] Univ Gothenburg, Dept Econ & Soc, Gothenburg, Sweden; [Lindstrom, Kristina] Univ Gothenburg, Ctr Tourism, Gothenburg, Sweden; [McGillivray, David] Univ West Scotland, Sch Business & Creat Ind, Paisley, Renfrew, Scotland…	Quinn, B (corresponding author), Technol Univ Dublin, City Campus, Dublin, Ireland.	Bernadette.quinn@TUDublin.ie			Humanities in the European Research Area	This work was supported by Humanities in the European Research Area.	Ajuntament de Barcelona, 2016, CAP CANV MOD CULT BA; Alestalo M., 2009, WORKING PAPERS, V41; Amin A., 2008, CITY, V12, P1, DOI DOI https://doi.org/10.1080/13604810801933495; Andersson TD, 2008, J CONV EVENT TOUR, V9, P199, DOI 10.1080/15470140802323801; [Anonymous], SOCIAL INCLUSION; Arcodia C, 2006, J CONV EVENT TOUR, V8, P1, DOI 10.1300/J452v08n02_01; Askins K, 2011, ENVIRON PLANN D, V29, P803,…	83	0	0	1	1	ROUTLEDGE JOURNALS, TAYLOR & FRANCIS LTD	ABINGDON	2-4 PARK SQUARE, MILTON PARK, ABINGDON OX14 4RN, OXON, ENGLAND	0966-9582	1747-7646		J SUSTAIN TOUR	J. Sustain. Tour.
J	Solis, P; Rajagopalan, S; Villa, L; Mohiuddin, MB; Boateng, E; Nakacwa, SW; Valencia, MFP				Solis, Patricia; Rajagopalan, Sushil; Villa, Lily; Mohiuddin, Maliha Binte; Boateng, Ebenezer; Nakacwa, Stellamaris Wavamunno; Pena Valencia, Maria Fernanda			Digital humanitarians for the Sustainable Development Goals: YouthMappers as a hybrid movement	JOURNAL OF GEOGRAPHY IN HIGHER EDUCATION			English	Article; Early Access						Humanitarian mapping; hybridity; movements; SDGs; youth		Emerging youth movements to promote issues reflected in the United Nations Sustainable Development Goals (SDGs) are celebrated as critical for the future attainment of societal aims. We explore the possibility for institutions of higher education to serve as an intentional third space to engender the creation and mobilization of hybrid movements that intentionally engage youth internationally. Th…	[Solis, Patricia] Arizona State Univ, Sch Geog Sci & Urban Planning, Tempe, AZ 85281 USA; [Rajagopalan, Sushil] Arizona State Univ, Sch Sustainabil, Tempe, AZ USA; [Villa, Lily] Arizona State Univ, Sch Human Evolut & Social Change, Tempe, AZ USA; [Mohiuddin, Maliha Binte] Univ Dhaka, Dept Disaster Sci & Management, Dhaka, Bangladesh; [Boateng, Ebenezer] Univ Cape Coast, Dept Geog & Reg Planning, …	Solis, P (corresponding author), Arizona State Univ, Sch Geog Sci & Urban Planning, Tempe, AZ 85281 USA.	patricia.solis@asu.edu	; Boateng, Ebenezer/AAR-2670-2020	Solis, Patricia/0000-0003-1374-9400; Boateng, Ebenezer/0000-0002-3911-5345			AACU, 2007, COLL LEARN NEW GLOB; [Anonymous], 2020, MAK BETT MAPS; [Anonymous], 2020, TIMES HIGHER ED; Arizona State University (ASU), 2020, ASU NOW NEWS; Armah B., 2015, DEVELOPMENT, V58, DOI [10.1057/s41301-016-0049-6, DOI 10.1057/S41301-016-0049-6]; Baez P., REV U SOC CONOCIMIEN, V10, P187, DOI [10.7238/rusc.v10i2.1739>1698-580X, DOI 10.7238/RUSC.V10I2.1739>1698-580X]; Baltodano M, 2012, INT J…	67	0	0	0	0	ROUTLEDGE JOURNALS, TAYLOR & FRANCIS LTD	ABINGDON	2-4 PARK SQUARE, MILTON PARK, ABINGDON OX14 4RN, OXON, ENGLAND	0309-8265	1466-1845		J GEOGR HIGHER EDUC	J. Geogr. High. Educ.
J	Medeiros, E				Medeiros, Eduardo			The territorial dimension of the United Nations Sustainable Development Goals	AREA			English	Article; Early Access						human geography; spatial planning; sustainable development goals; territorial cohesion; territorial cooperation; territorial governance	GEOGRAPHY; INSTITUTIONS; INDICATORS; POLICIES	This paper explores potential points of intersection and complementarity between several human geography related policy goals and the United Nations Sustainable Development Goals (SDGs). At the same time, it identifies promising directions for delving more deeply into fundamental policy goals associated with spatial planning and territorial cohesion. Inspired by the advantages associated with the…	[Medeiros, Eduardo] ISCTE Inst Univ Lisboa, Lisbon, Portugal	Medeiros, E (corresponding author), ISCTE Inst Univ Lisboa, Lisbon, Portugal.	eduardo.medeiros@iscte-iul.pt	Medeiros, Eduardo/F-7046-2016	Medeiros, Eduardo/0000-0002-8877-5606			Blewitt J., 2018, UNDERSTANDING SUSTAI; Boyle M., 2015, HUMAN GEOGRAPHY CONC; Caprotti F, 2017, URBAN RES PRACT, V10, P367, DOI 10.1080/17535069.2016.1275618; Chatterjea K, 2008, INT RES GEOGR ENVIRO, V17, P330, DOI 10.1080/10382040802401623; Crowther D., 2018, GOALS SUSTAINABLE DE; Dabinett G, 2017, ROUTL ADV EUR POLIT, P44; de Roo G., 2019, COMPACT CITIES SUSTA; Faludi A, 2006, REG STUD, V40, P…	46	0	0	3	3	WILEY	HOBOKEN	111 RIVER ST, HOBOKEN 07030-5774, NJ USA	0004-0894	1475-4762		AREA	Area
J	Unterhalter, E; Howell, C				Unterhalter, Elaine; Howell, Colleen			Unaligned connections or enlarging engagements? Tertiary education in developing countries and the implementation of the SDGs	HIGHER EDUCATION			English	Article						Tertiary education; Sustainable Development Goals (SDGs); Millennium Development Goals (MDGs)	UNIVERSITY; CHALLENGES; KNOWLEDGE; NETWORKS; POLICY	Given that tertiary education (TE) is a sector often associated with exclusion, particularly in low- and middle-income countries (LMICs), where only a small proportion of the population gain access, how well placed is this sector to support the implementation of the SDGs? This article extends our reflections from a recent rigorous review of literature, published from 2010, which looked at the rol…	[Unterhalter, Elaine; Howell, Colleen] UCL, London, England	Unterhalter, E (corresponding author), UCL, London, England.	E.Unterhalter@ucl.ac.uk; Colleen.Howell@ucl.ac.uk		Unterhalter, Elaine/0000-0002-2302-6583	British CouncilThe British Council in India	This paper summarises and extends the work we conducted for a rigorous review of literature on the role of tertiary education and development commissioned by the British Council published in September 2020 (Howell, Unterhalter and Oketch 2020). We are grateful to the British Council for their support for that study and for permission to present some of those findings in this article.	Agabi O. G., 2012, WORLD J ED, V2, P87; Al Amin M, 2018, J TEACHER ED SUSTAIN, V20, P118, DOI [10.2478/jtes-2018-0019, DOI 10.2478/JTES-2018-0019]; Alagumalai V, 2019, HEALTH TECHNOL-GER, V9, P817, DOI 10.1007/s12553-019-00344-1; Allais S, 2020, GRADING GOAL 4, P322; Allais S., 2020, GRADING GOAL 4, P135; Allen JF, 2014, INT J SCHOLARSHIP TE, V8, P2, DOI [10.20429/ijsotl.2014.080217, DOI 10.20429…	61	0	0	7	7	SPRINGER	DORDRECHT	VAN GODEWIJCKSTRAAT 30, 3311 GZ DORDRECHT, NETHERLANDS	0018-1560	1573-174X		HIGH EDUC	High. Educ.	JAN	2021	81	1			SI
J	Gomes, C				Gomes, Carla			Trusted land: land deals, climate vulnerability and adaptation in Northern Mozambique	CLIMATE AND DEVELOPMENT			English	Article; Early Access						Sub-Saharan Africa; capabilities; environmental justice; resettlements; smallholder farmers		The surge of private land concessions in Sub-Saharan Africa carries the potential to push local populations to marginal areas, aggravating their climate vulnerability. This paper analyses the effects of resettlement on the vulnerability of relocated rural communities in Mozambique, from the perspective of environmental justice. The research seeks to understand how land concessions interfere with …	[Gomes, Carla] Univ Lisbon, Inst Social Sci, Av Prof Anibal Bettencourt 9, P-1600189 Lisbon, Portugal	Gomes, C (corresponding author), Univ Lisbon, Inst Social Sci, Av Prof Anibal Bettencourt 9, P-1600189 Lisbon, Portugal.	carla.gomes@ics.ulisboa.pt	Gomes, Carla/P-3565-2015	Gomes, Carla/0000-0002-6089-0485	Fundacao para a Ciencia e a TecnologiaPortuguese Foundation for Science and Technology [SFRH/BD/84785/2012]	This work was supported by Fundacao para a Ciencia e a Tecnologia [grant number SFRH/BD/84785/2012].	Adger WN, 2003, ECON GEOGR, V79, P387; Amin G.F., 2016, LAND GRABS AFRICA EC; Artur L, 2012, GLOBAL ENVIRON CHANG, V22, P529, DOI 10.1016/j.gloenvcha.2011.11.013; Borras SM, 2018, THIRD WORLD Q, V39, P1308, DOI 10.1080/01436597.2018.1460592; Cameron J., 2016, QUALITATIVE RES METH, P203; Chambwera M., 2014, EC ADAPTATION CLIMAT, V17; Chichongue O. J., 2015, African Journal of Agricultural Research…	44	0	0	0	0	TAYLOR & FRANCIS LTD	ABINGDON	2-4 PARK SQUARE, MILTON PARK, ABINGDON OR14 4RN, OXON, ENGLAND	1756-5529	1756-5537		CLIM DEV	Clim. Dev.
J	Zakaria, Z				Zakaria, Zuriati			Meeting the sustainable development goals in a tropical climate	JOURNAL OF THE CHINESE CHEMICAL SOCIETY			English	Article						bioorganic chemistry; green chemistry		This article reflects on the Federation of Asian Chemical Societies (FACS) Citation Award Lecture delivered in the Industrial Technology Research Institute Symposium on CO2 Utilization and Green Technology during the 18th Asian Chemical Congress held in Taipei, December 12, 2019. Malaysia produces sizable amounts of palm oil and palm kernel oil, with palm fronds and tree trunks as the main waste.…	[Zakaria, Zuriati] Inst Kimia Malaysia, Kuala Lumpur, Malaysia; [Zakaria, Zuriati] Univ Teknol Malaysia, Malaysia Japan Int Inst Technol, Kuala Lumpur, Malaysia	Zakaria, Z (corresponding author), 127B Jalan Aminuddin Baki, Kuala Lumpur 60000, Malaysia.	zuriatiz@gmail.com					Azman NF, 2019, BIORESOURCE TECHNOL, V279, P174, DOI 10.1016/j.biortech.2019.01.122; Baharin NSK, 2020, BIOMASS CONVERS BIOR, DOI 10.1007/s13399-020-00844-5; Chee K. Y., 2019, J HUMAN ED DEV, V1, P84; Cooper H. V., 2020, NAT COMMUN, V407, P1; Hicks R., 2018, MALAYSIA NEW DUMPING; Hooijer A, 2012, BIOGEOSCIENCES, V9, P1053, DOI 10.5194/bg-9-1053-2012; Malaysian Palm Oil Board, 2019, OV PALM OIL IN…	11	0	0	2	2	WILEY-V C H VERLAG GMBH	WEINHEIM	POSTFACH 101161, 69451 WEINHEIM, GERMANY	0009-4536	2192-6549		J CHIN CHEM SOC-TAIP	J. Chin. Chem. Soc.	DEC	2020	67	12
J	Hauk, C; Schafermann, S; Martus, P; Muzafarova, N; Babaley, M; Waning, B; Heide, L				Hauk, Cathrin; Schafermann, Simon; Martus, Peter; Muzafarova, Nigorsulton; Babaley, Magali; Waning, Brenda; Heide, Lutz			Quality assurance in anti-tuberculosis drug procurement by the Stop TB Partnership-Global Drug Facility: Procedures, costs, time requirements, and comparison of assay and dissolution results by manufacturers and by external analysis	PLOS ONE			English	Article							MULTIDRUG-RESISTANT TUBERCULOSIS; MEDICINES; MARKET; HEALTH	Background Quality-assured medicines are a principal means of achieving health-related Sustainable Development Goals. An example of quality assurance/quality control (QA/QC) procedures in drug procurement is provided by the operation of the Global Drug Facility (GDF) of the Stop TB Partnership, the largest provider of tuberculosis (TB) medicines to the public sector worldwide. Methods Procedures …	[Hauk, Cathrin; Schafermann, Simon; Heide, Lutz] Eberhard Karls Univ Tubingen, Pharmaceut Inst, Tubingen, Germany; [Martus, Peter] Eberhard Karls Univ Tubingen, Inst Clin Epidemiol & Appl Biometry, Tubingen, Germany; [Muzafarova, Nigorsulton; Babaley, Magali; Waning, Brenda] Stop TB Partnership, Global Drug Facil, Geneva, Switzerland	Heide, L (corresponding author), Eberhard Karls Univ Tubingen, Pharmaceut Inst, Tubingen, Germany.	heide@uni-tuebingen.de			Stop TB Partnership/UNOPS [STBP/USAID/GSA/92954/2017-40]	This work was supported by Stop TB Partnership/UNOPS grant number STBP/USAID/GSA/92954/2017-40 (to LH, Eberhard Karls University Tubingen). The principal design of this study was part of the grant support agreement.	Abdo-Rabbo A, 2005, MALARIA J, V4, DOI 10.1186/1475-2875-4-28; Ammar HO, 1996, PHARMAZIE, V51, P165; Arinaminpathy N, 2015, B WORLD HEALTH ORGAN, V93, P237, DOI 10.2471/BLT.14.147256; Arinaminpathy N, 2013, LANCET, V382, P1373, DOI 10.1016/S0140-6736(13)60896-X; Becker C, 2009, J PHARM SCI-US, V98, P2252, DOI 10.1002/jps.21624; BLAND JM, 1986, LANCET, V1, P307, DOI 10.1016/s0140-6736(86)90837-8; …	27	0	0	0	0	PUBLIC LIBRARY SCIENCE	SAN FRANCISCO	1160 BATTERY STREET, STE 100, SAN FRANCISCO, CA 94111 USA	1932-6203			PLOS ONE	PLoS One	DEC 3	2020	15	12
J	Adeyinka, DA; Muhajarine, N				Adeyinka, Daniel Adedayo; Muhajarine, Nazeem			Time series prediction of under-five mortality rates for Nigeria: comparative analysis of artificial neural networks, Holt-Winters exponential smoothing and autoregressive integrated moving average models	BMC MEDICAL RESEARCH METHODOLOGY			English	Article						Sustainable Development Goals; Time series; Under-five mortality rate; Forecasting; Artificial intelligence; Deep learning; GMDH neural network; Autoregressive integrated moving average; Holt-Winters exponential smoothing; Nigeria	LOGISTIC-REGRESSION; HYBRID ARIMA; GMDH; SELECTION	Background Accurate forecasting model for under-five mortality rate (U5MR) is essential for policy actions and planning. While studies have used traditional time series modeling techniques (e.g., autoregressive integrated moving average (ARIMA) and Holt-Winters smoothing exponential methods), their appropriateness to predict noisy and non-linear data (such as childhood mortality) has been debated…	[Adeyinka, Daniel Adedayo; Muhajarine, Nazeem] Univ Saskatchewan, Coll Med, Dept Community Hlth & Epidemiol, Saskatoon, SK S7N 5E5, Canada; [Adeyinka, Daniel Adedayo] Fed Minist Hlth, Dept Publ Hlth, Abuja, Nigeria; [Muhajarine, Nazeem] Saskatchewan Populat Hlth & Evaluat Res Unit, Saskatoon, SK, Canada	Adeyinka, DA (corresponding author), Univ Saskatchewan, Coll Med, Dept Community Hlth & Epidemiol, Saskatoon, SK S7N 5E5, Canada.; Adeyinka, DA (corresponding author), Fed Minist Hlth, Dept Publ Hlth, Abuja, Nigeria.	daa929@usask.ca		Daniel, Adeyinka/0000-0003-1855-6878; Muhajarine, Nazeem/0000-0001-6781-5421	University of Saskatchewan, Saskatoon, Saskatchewan, Canada through the College of Medicine Graduate Award (CoMGRAD)	DAA would like to thank the University of Saskatchewan, Saskatoon, Saskatchewan, Canada for his doctoral support through the College of Medicine Graduate Award (CoMGRAD). The content is solely the responsibility of the authors and does not necessarily reflect the official views of the university.	Abdel-Aal RE, 2005, J BIOMED INFORM, V38, P456, DOI 10.1016/j.jbi.2005.03.003; Al-Maqaleh B.M., 2016, INT J ED MANAG ENG I, V3, P20, DOI DOI 10.5815/IJEME.2016.03.03; Aladag CH, 2011, EXPERT SYST APPL, V38, P3287, DOI 10.1016/j.eswa.2010.08.114; Allen DE, 2018, SUSTAINABILITY-BASEL, V10, DOI 10.3390/su10082695; Anastasakis L, 2001, DEV SELF ORG TECHNIQ; [Anonymous], 2017, STATA VERSION 15 1; ARMS…	64	0	0	3	3	BMC	LONDON	CAMPUS, 4 CRINAN ST, LONDON N1 9XW, ENGLAND		1471-2288		BMC MED RES METHODOL	BMC Med. Res. Methodol.	DEC 3	2020	20	1
J	Zhao, X; Wang, HP; Li, J; Yuan, BB				Zhao, Xuan; Wang, Haipeng; Li, Juan; Yuan, Beibei			Training primary healthcare workers in China's township hospitals: a mixed methods study	BMC FAMILY PRACTICE			English	Article						In-service training; Primary health workers; Job satisfaction; Competence; Performance; Mixed methods	JOB-SATISFACTION; HUMAN-RESOURCES; MOTIVATION	Background Primary health care (PHC) was a keystone toward achieving universal health coverage and Sustainable Development Goals (SDGs). China has made efforts to strengthen its PHC institutions. As part of such efforts, regular in-service training is crucial for primary healthcare workers (PHWs) to strengthen their knowledge and keep their skills up to date. Objective To investigate if and how t…	[Zhao, Xuan; Yuan, Beibei] Peking Univ, China Ctr Hlth Dev Studies, Beijing, Peoples R China; [Wang, Haipeng] Shandong Univ, Cheeloo Coll Med, Sch Publ Hlth, Ctr Hlth Management & Policy Res, Jinan, Shandong, Peoples R China; [Li, Juan] Shandong Prov Hosp, Jinan, Shandong, Peoples R China	Yuan, BB (corresponding author), Peking Univ, China Ctr Hlth Dev Studies, Beijing, Peoples R China.	beibeiyuan@bjmu.edu.cn			National Natural Science Foundation of ChinaNational Natural Science Foundation of China (NSFC) [71403008]	This work was supported by the National Natural Science Foundation of China under Grant 71403008. The funding bodies played no role in the design of the study and collection, analysis, and interpretation of data and in writing the manuscript.	Abadia-Barrero CE, 2019, MED ANTHROPOL, V38, P427, DOI 10.1080/01459740.2019.1620744; [Anonymous], 1978, LANCET, V2, P1040; Tran BX, 2013, GLOBAL HEALTH ACTION, V6, P1, DOI [10.3402/gha.v6i0.19570, 10.3402/gha.v6i0.18619]; Byamukama E, 2010, INT HEALTH, V2, P247, DOI 10.1016/j.inhe.2010.07.008; Chandler CIR, 2009, SOC SCI MED, V68, P2078, DOI 10.1016/j.socscimed.2009.03.007; Dieleman Marjolein, 2…	48	0	0	1	1	BMC	LONDON	CAMPUS, 4 CRINAN ST, LONDON N1 9XW, ENGLAND		1471-2296		BMC FAM PRACT	BMC Fam. Pract.	DEC 2	2020	21	1
J	Huang, X; Yang, B; Liu, Q; Zhang, RL; Tang, SL,; Story, M				Huang, Xin; Yang, Bo; Liu, Qin; Zhang, Ruilin; Tang, Shenglan; Story, Mary			Improving maternal and child nutrition in China: an analysis of nutrition policies and programs initiated during the 2000-2015 Millennium Development Goals era and implications for achieving the Sustainable Development Goals	JOURNAL OF HEALTH POPULATION AND NUTRITION			English	Article						China; Nutrition; Maternal and child health; MDG; SDG	IMPLEMENTATION; INTERVENTIONS	Background Although good progress was made in maternal and child nutrition during the Millennium Development Goals (MDGs) era, malnutrition remains one of the major threats on global health. Therefore, the United Nation set several nutrition-related goals in the Sustainable Development Goals (SDGs). There is much to be learned from individual countries in terms of efforts and actions taken to red…	[Huang, Xin; Yang, Bo; Liu, Qin] Chongqing Med Univ, Res Ctr Med & Social Dev, Collaborat Innovat Ctr Social Risks Governance Hl, Sch Publ Hlth & Management, 1 Yixueyuan Rd, Chongqing 400016, Peoples R China; [Zhang, Ruilin] Sun Yat Sen Univ, Affiliated Hosp 1, Informat Ctr, Guangzhou 510080, Peoples R China; [Tang, Shenglan] Duke Univ, Dept Populat Hlth Sci, Durham, NC 27708 USA; [Tang, Shenglan…	Liu, Q (corresponding author), Chongqing Med Univ, Res Ctr Med & Social Dev, Collaborat Innovat Ctr Social Risks Governance Hl, Sch Publ Hlth & Management, 1 Yixueyuan Rd, Chongqing 400016, Peoples R China.	liuqin81622@163.com			Bill & Melinda Gates FoundationBill & Melinda Gates FoundationCGIAR [OOP1148464]	This work was supported by the Bill & Melinda Gates Foundation [grant number: OOP1148464].	Baby Friendly Hospital Initiative Development Fund, 2020, NAT LIST BAB FRIENDL; Bhutta ZA, 2008, LANCET, V371, P417, DOI 10.1016/S0140-6736(07)61693-6; Cai JY, 2013, RES NUTR PROBLEMS IT; Chen AL, 1999, PRACT PREV MED, V6, P381; Chen SY, 2015, OUTLOOK WEEKLY NEWSP, P40; China Development Gateway, 2013, PIL PROJ INT EARL CH; Chinese Ministry of Health, 2010, CIRC MIN HLTH ISS PR; Gale NK, 2013, BM…	47	0	0	0	0	BMC	LONDON	CAMPUS, 4 CRINAN ST, LONDON N1 9XW, ENGLAND	1606-0997	2072-1315		J HEALTH POPUL NUTR	J. Heatlh Popul. Nutr.	DEC 2	2020	39	1
J	Ugwu, CLJ; Zewotir, T				Ugwu, Chigozie Louisa Jane; Zewotir, Temesgen			Evaluating the Effects of Climate and Environmental Factors on Under-5 Children Malaria Spatial Distribution Using Generalized Additive Models (GAMs)	JOURNAL OF EPIDEMIOLOGY AND GLOBAL HEALTH			English	Article						Factor analysis; GAMs; hot-spots; multicollinearity; nonlinear effects; spatial autocorrelation	PLASMODIUM-FALCIPARUM; MORBIDITY; MORTALITY; ILLNESS; AFRICA	Although malaria burden has declined globally following scale up of intervention, the disease has remained a leading cause of hospitalization and deaths among children aged under-5 years in Nigeria. Malaria is known to be related to climate and environmental conditions. Previous research has usually studied the effects of these factors, neglecting possible correlation between them, high correlati…	[Ugwu, Chigozie Louisa Jane; Zewotir, Temesgen] Univ KwaZulu Natal, Sch Math Stat & Comp Sci, Private Bag X54001, ZA-3630 Durban, South Africa	Ugwu, CLJ (corresponding author), Univ KwaZulu Natal, Sch Math Stat & Comp Sci, Private Bag X54001, ZA-3630 Durban, South Africa.	217075063@stu.ukzn.ac.za					Adebayo SB, 2016, SPAT SPATIO-TEMPORAL, V17, P105, DOI 10.1016/j.sste.2016.04.011; Adigun AB, 2015, MALARIA J, V14, DOI 10.1186/s12936-015-0683-6; Akinbobola A, 2013, INT J BIOMETEOROL, V57, P721, DOI 10.1007/s00484-012-0599-6; Akpan GE, 2019, PLOS ONE, V14, DOI 10.1371/journal.pone.0218523; Awine T, 2018, PLOS ONE, V13, DOI 10.1371/journal.pone.0191707; Awolola T. S., 2007, Journal of Vector Bor…	68	0	0	0	0	ATLANTIS PRESS	PARIS	29 AVENUE LAUMIERE, PARIS, 75019, FRANCE	2210-6006	2210-6014		J EPIDEMIOL GLOB HEA	J. Epidemiol. Glob. Health	DEC	2020	10	4
J	Kennedy, E; Binder, G; Humphries-Waa, K; Tidhar, T; Cini, K; Comrie-Thomson, L; Vaughan, C; Francis, K; Scott, N; Wulan, N; Patton, G; Azzopardi, P				Kennedy, Elissa; Binder, Gerda; Humphries-Waa, Karen; Tidhar, Tom; Cini, Karly; Comrie-Thomson, Liz; Vaughan, Cathy; Francis, Kate; Scott, Nick; Wulan, Nisaa; Patton, George; Azzopardi, Peter			Gender inequalities in health and wellbeing across the first two decades of life: an analysis of 40 low-income and middle-income countries in the Asia-Pacific region	LANCET GLOBAL HEALTH			English	Article							CHILD	Background By adulthood, gender inequalities in health and wellbeing are apparent. Yet, the timing and nature of gender inequalities during childhood and adolescence are less clear. We describe the emergence of gender inequalities in health and wellbeing across the first two decades of life. Methods We focused on the 40 low-income and middle-income countries in Asia and the Pacific. A measurement…	[Kennedy, Elissa; Tidhar, Tom; Cini, Karly; Comrie-Thomson, Liz; Scott, Nick; Wulan, Nisaa; Azzopardi, Peter] Burnet Inst, Maternal Child & Adolescent Hlth Program, Melbourne, Vic, Australia; [Kennedy, Elissa; Comrie-Thomson, Liz] Monash Univ, Dept Epidemiol & Preventat Med, Melbourne, Vic, Australia; [Kennedy, Elissa; Cini, Karly; Francis, Kate; Patton, George; Azzopardi, Peter] Murdoch Children…	Azzopardi, P (corresponding author), Burnet Inst, Maternal Child & Adolescent Hlth Program, Melbourne, Vic, Australia.; Azzopardi, P (corresponding author), Murdoch Childrens Res Inst, Populat Hlth Theme, Melbourne, Vic, Australia.; Azzopardi, P (corresponding author), Univ Melbourne, Dept Paediat, Melbourne, Vic, Australia.; Azzopardi, P (corresponding author), Royal Childrens Hosp, Ctr Adolesce…	peter.azzopardi@burnet.edu.au		azzopardi, peter/0000-0002-9280-6997; Cini, Karly/0000-0002-1365-704X	UNICEF	UNICEF.	Alkema L, 2014, LANCET GLOB HEALTH, V2, pE521, DOI 10.1016/S2214-109X(14)70280-3; Amin A, 2018, J ADOLESCENT HEALTH, V62, pS3, DOI 10.1016/j.jadohealth.2017.06.022; [Anonymous], 2019, GH5050 COLL EQ WORKS; Asian Development Bank UN Women, 2018, GEND EQ SUST DEV GOA; Azzopardi P, 2017, METHODS CONDUCTING R; Azzopardi PS, 2019, LANCET, V393, P1101, DOI 10.1016/S0140-6736(18)32427-9; Baunach DM, 200…	33	2	2	1	1	ELSEVIER SCI LTD	OXFORD	THE BOULEVARD, LANGFORD LANE, KIDLINGTON, OXFORD OX5 1GB, OXON, ENGLAND	2214-109X			LANCET GLOB HEALTH	Lancet Glob. Health	DEC	2020	8	12
J	Kim, H; Kang, HM; Choi, SI; Jeon, S				Kim, H.; Kang, H. M.; Choi, S., I; Jeon, S.			Identifying relevant international forest regimes for South Korea based on their issues	INTERNATIONAL FORESTRY REVIEW			English	Article						international forest governance; international forest issues; forest policy; South Korea; Sustainable Forest Management	COMMUNITY FORESTRY; CLIMATE REGIME; POLICY; GOVERNANCE; LEGALITY; SUSTAINABILITY; INITIATIVES; INTERESTS; INDONESIA; COMPLEX	South Korea has focused on bilateral agreements to supply timber since the 1990s which requires cooperation with forest-related international organisations. This study analysed the relationship between South Korean and international forest regimes by identifying the issues these regimes face and analysing South Korea's contribution to these regimes. The study used data from an in-depth content an…	[Kim, H.] Gyeongnam Natl Univ Sci & Technol, Dept Forest Resources, Jinju Si 52725, Gyeongsangnam D, South Korea; [Kang, H. M.] Jeonbuk Natl Univ, Dept Forest Environm Sci, Baekje Daero 567, Jeonju Si 54896, Jeollabuk Do, South Korea; [Choi, S., I] Sunchon Natl Univ, Dept Forest Resources, 255 Jungang Ro, Suncheon Si 57922, Jeollanam Do, South Korea; [Jeon, S.] Georg August Univ, Chair Grp Forest…	Kim, H (corresponding author), Gyeongnam Natl Univ Sci & Technol, Dept Forest Resources, Jinju Si 52725, Gyeongsangnam D, South Korea.	kimhyun@gntech.ac.kr; kanghagmo@jbnu.ac.kr; sooim@sunchon.ac.kr; sohui0866@gmail.com					AFoCO Secretariat, 2017, AFOCO ANN REP 2016; AFoCo Secretariat, 2018, AFOCO LANDMARK PROGR; Andonova LB, 2008, CAMB REV INT AFF, V21, P483, DOI 10.1080/09557570802452789; [Anonymous], 2015, MONTR PROC CRIT IND; APEC, 2019, EXP GROUP ILL LOGG A; ARTS B., 2012, FOREST NATURE GOVERN, P111, DOI DOI 10.1007/978-94-007-5113-2_6; ARTS B., 2013, FOREST GOVERNANCE, V37; Arts B. J. M., 2010, IUFRO World Se…	86	0	0	0	0	COMMONWEALTH FORESTRY ASSOC	CRAVEN ARRMS	CRIB, DINCHOPE, CRAVEN ARRMS SY7 9JJ, SHROPSHIRE, ENGLAND	1465-5489	2053-7778		INT FOREST REV	Int. For. Rev.	DEC	2020	22	4
J	Seelkopf, L; Bastiaens, I				Seelkopf, Laura; Bastiaens, Ida			Achieving Sustainable Development Goal 17? An Empirical Investigation of the Effectiveness of Aid Given to Boost Developing Countries' Tax Revenue and Capacity	INTERNATIONAL STUDIES QUARTERLY			English	Article							STATE CAPACITY; TRADE LIBERALIZATION; FOREIGN-AID; TAXATION; DETERMINANTS; ALLOCATION; POLITICS; INCOME	Developing economies need to increase their tax revenue. The international community is keenly aware of this challenge and recently dedicated substantial resources and advocacy to assist countries in mobilizing domestic tax revenue as part of the Sustainable Development Goals. Considering, however, the extensive research that foreign aid is often ineffective, it is not obvious that this tax assis…	[Seelkopf, Laura] Ludwig Maximilian Univ Munchen, Munich, Germany; [Bastiaens, Ida] Fordham Univ, Polit Sci, Bronx, NY 10458 USA	Seelkopf, L (corresponding author), Ludwig Maximilian Univ Munchen, Munich, Germany.						Acemoglu D, 2019, J POLIT ECON, V127, P47, DOI 10.1086/700936; ADDIS ABABA ACTION AGENDA, 2015, ADD AB ACT AG 3 INT; AFRICAN DEVELOPMENT BANK GROUP, 2018, LES POV RED SUPP PRO; AFRICAN DEVELOPMENT BANK GROUP, 2018, LIB PUBL FIN MAN REF; Alesina A, 2000, J ECON GROWTH, V5, P33, DOI 10.1023/A:1009874203400; Appel H, 2006, COMP POLIT, V39, P43, DOI 10.2307/20434020; Bastiaens I, 2016, REV INT POLIT …	85	0	0	0	0	OXFORD UNIV PRESS	OXFORD	GREAT CLARENDON ST, OXFORD OX2 6DP, ENGLAND	0020-8833	1468-2478		INT STUD QUART	Int. Stud. Q.	DEC	2020	64	4
J	Al-Jaber, MA; Al-Ghamdi, SG				Al-Jaber, Maryam A.; Al-Ghamdi, Sami G.			Effect of virtual learning on delivering the education as part of the sustainable development goals in Qatar	ENERGY REPORTS			English	Article; Proceedings Paper	7th International Conference on Energy and Environment Research (ICEER) - Driving Energy and Environment in 2020 Towards A Sustainable Future	SEP 14-18, 2020	P Porto, Sch Engn, ELECTR NETWORK	Sci & Engn Inst	P Porto, Sch Engn	Covid-19; Distance learning; Education; Sustainability; Sustainable development; Resiliency		In the recently identified pandemic of COVID-19, most countries have stopped their work, industrial activities, businesses and education activities. This pandemic also had a great impact on energy and environment research, which is a vital component in the transition to sustainable development. In response to this pandemic, Qatar had to stop all kinds of on-site education activities and shifted t…	[Al-Jaber, Maryam A.; Al-Ghamdi, Sami G.] Hamad Bin Khalifa Univ, Qatar Fdn, Coll Sci & Engn, Div Sustainable Dev, Doha, Qatar	Al-Ghamdi, SG (corresponding author), Hamad Bin Khalifa Univ, Qatar Fdn, Coll Sci & Engn, Div Sustainable Dev, Doha, Qatar.	salghamdi@hbku.edu.qa	Al-Ghamdi, Sami/AAH-6959-2020	Al-Ghamdi, Sami/0000-0002-7416-5153			Al Khater F., 2020, STUDENTS GET FULL MA; Al-Nuaimi S, 2019, SUSTAINABILITY-BASEL, V11, DOI 10.3390/su11216000; Al-Tamimi A, 2020, ENERGY REP, V6, P521, DOI 10.1016/j.egyr.2019.09.019; Alhaj M, 2017, DESALIN WATER TREAT, V90, P70, DOI 10.5004/dwt.2017.21246; Andric I, 2019, ADV BUILD ENERGY RES, P1, DOI [10.1080/17512549.2018.1562980., DOI 10.1080/17512549.2018.1562980]; Indrajit Pal, 2019, INTER…	11	0	0	0	0	ELSEVIER	AMSTERDAM	RADARWEG 29, 1043 NX AMSTERDAM, NETHERLANDS	2352-4847			ENERGY REP	Energy Rep.	DEC	2020	6			8	SI
J	Pandit, BR; Vyas, A				Pandit, Bijay Raj; Vyas, Ashish			Clinical Symptoms, Pathogen Spectrum, Risk factors and Antibiogram of Suspected Neonatal Sepsis cases in Tertiary Care Hospital of Southern Part of Nepal: A Descriptive Cross-sectional Study	JOURNAL OF NEPAL MEDICAL ASSOCIATION			English	Article						antibiotics; bacterial spectrum; blood culture; neonatal sepsis	BACTERIAL	Introduction: Neonatal mortality rate is highest in sub-Saharan Africa and Southern Asia region. The present study is undertaken to find out the prevalence of neonatal sepsis, recognize bacterial pathogens, neonatal risk factors, major symptoms, and their antibiotic sensitivity pattern in neonates in tertiary care hospital in southern Nepal. Methods: A descriptive cross-sectional study was carrie…	[Pandit, Bijay Raj; Vyas, Ashish] Lovely Profess Univ, Dept Microbiol & Biochem, Phagwara 144411, Punjab, India	Vyas, A (corresponding author), Lovely Profess Univ, Dept Microbiol & Biochem, Phagwara 144411, Punjab, India.	ashish.vyas@lpu.co.in					Aku FY, 2018, MATERN HLTH NEONATOL, V4, P1; Almuneef MA, 2001, CLIN INFECT DIS, V32, P220, DOI 10.1086/318477; Ansari S, 2015, INT J PEDIAT, V10, P1; Benitz WE, 1999, PEDIATRICS, V103, P1; Camacho-Gonzalez A, 2013, PEDIATR CLIN N AM, V60, P367, DOI 10.1016/j.pcl.2012.12.003; Chandna A, 1998, INDIAN J PEDIATR, V55, P947; Chapagain R H, 2015, J Nepal Health Res Counc, V13, P205; Clinical and Labora…	29	0	0	0	0	NEPAL MEDICAL ASSOC	KATHMANDU	NMA BUILDING, SIDDIHI SADAN, PO BOX 189, EXHIBITION RD, KATHMANDU, 00000, NEPAL	0028-2715	1815-672X		J NEPAL MED ASSOC	J. Nepal Med. Assoc.	DEC	2020	58	232
J	Clark, M; Macdiarmid, J; Jones, AD; Ranganathan, J; Herrero, M; Fanzo, J				Clark, Michael; Macdiarmid, Jennie; Jones, Andrew D.; Ranganathan, Janet; Herrero, Mario; Fanzo, Jessica			The Role of Healthy Diets in Environmentally Sustainable Food Systems	FOOD AND NUTRITION BULLETIN			English	Article						diets; environmental sustainability; health; food system transitions; solutions	NUTRITION TRANSITION; PROCESSED FOODS; NORDIC DIET; IMPACTS; CONSUMPTION; ASSOCIATION; STRATEGIES; MANAGEMENT; MORTALITY; DEMAND	Background: The global food system is directly linked to international health and sustainability targets, such as the United Nation's Sustainable Development Goals, Paris Agreement climate change targets, and the Aichi Biodiversity Targets. These targets are already threatened by current dietary patterns and will be further threatened by 2050 because of a growing population and transitions toward…	[Clark, Michael] Univ Oxford, Big Data Inst, Old Rd Campus, Oxford OX3 7LF, England; [Macdiarmid, Jennie] Univ Aberdeen, Aberdeen, Scotland; [Jones, Andrew D.] Univ Michigan, Ann Arbor, MI 48109 USA; [Ranganathan, Janet] World Resources Inst, Washington, DC 20006 USA; [Herrero, Mario] CSIRO, Brisbane, Qld, Australia; [Fanzo, Jessica] Johns Hopkins Univ, Baltimore, MD USA	Clark, M (corresponding author), Univ Oxford, Big Data Inst, Old Rd Campus, Oxford OX3 7LF, England.	michael.clark@npdh.ox.ac.uk			FAO	The author(s) disclosed receipt of the following financial support for the research, authorship, and/or publication of this article: This paper was made possible with funding from FAO.	Aleksandrowicz L, 2016, PLOS ONE, V11, DOI 10.1371/journal.pone.0165797; Alexandratos N, 2012, WORLD AGR 2030 2050; [Anonymous], 2018, 2018 GLOB NUTR REP S; [Anonymous], 2018, IUCN RED LIST THREAT; Colchero MA, 2017, HEALTH AFFAIR, V36, P564, DOI 10.1377/hlthaff.2016.1231; Arbex AK, 2014, J HEALTH POPUL NUTR, V32, P327; Bajzelj B, 2014, NAT CLIM CHANGE, V4, P924, DOI [10.1038/NCLIMATE2353, 10.103…	99	1	1	2	2	SAGE PUBLICATIONS INC	THOUSAND OAKS	2455 TELLER RD, THOUSAND OAKS, CA 91320 USA	0379-5721	1564-8265		FOOD NUTR BULL	Food Nutr. Bull.	DEC	2020	41	2_SUPPL		2_	SI
J	Pires, SM; Thomsen, ST; Nauta, M; Poulsen, M; Jakobsen, LS				Pires, Sara M.; Thomsen, Sofie T.; Nauta, Maarten; Poulsen, Morten; Jakobsen, Lea S.			Food Safety Implications of Transitions Toward Sustainable Healthy Diets	FOOD AND NUTRITION BULLETIN			English	Article						food safety; burden of disease; risk-benefit; sustainable diets; healthy diets		Despite increased political attention, foodborne diseases still cause a substantial public health, economic, and social burden worldwide. Children younger than 5 years, people living in developing regions, and in the poorest areas of the world are disproportionally affected, bearing a large proportion of the global burden of foodborne disease. Yet, food safety is a prerequisite to ensuring food s…	[Pires, Sara M.; Thomsen, Sofie T.; Nauta, Maarten; Poulsen, Morten; Jakobsen, Lea S.] Tech Univ Denmark, Lyngby, Denmark	Pires, SM (corresponding author), Tech Univ Denmark, Natl Food Inst, Kemitorvet 201, DK-2800 Lyngby, Denmark.	smpi@food.dtu.dk	Jakobsen, Lea Sletting/I-8552-2018; Nauta, Maarten/B-4376-2017	Jakobsen, Lea Sletting/0000-0001-9666-348X; Pires, Sara Monteiro/0000-0002-7751-1509; Nauta, Maarten/0000-0001-8738-4251; Poulsen, Morten/0000-0002-0442-6944	WHOWorld Health Organization	The author(s) disclosed receipt of the following financial support for the research, authorship, and/or publication of this article: This paper was made possible with funding from WHO.	Aarestrup FM, 2000, DIAGN MICR INFEC DIS, V37, P127, DOI 10.1016/S0732-8893(00)00130-9; Agostoni C, 2014, EFSA J, V12, DOI 10.2903/j.efsa.2014.3761; Agostoni C, 2010, EFSA J, V8, DOI 10.2903/j.efsa.2010.1460; Akpambang VOE, 2009, FOOD ADDIT CONTAM A, V26, P1096, DOI 10.1080/02652030902855406; [Anonymous], 2012, IARC Sci Publ, P119; [Anonymous], 2015, J EKON MALAYSIA, V51, P39; Assuncao R, 2018, F…	105	1	1	1	1	SAGE PUBLICATIONS INC	THOUSAND OAKS	2455 TELLER RD, THOUSAND OAKS, CA 91320 USA	0379-5721	1564-8265		FOOD NUTR BULL	Food Nutr. Bull.	DEC	2020	41	2_SUPPL		2_	SI
J	Ho, MT; La, VP; Nguyen, MH; Pham, TH; Vuong, TT; Vuong, HM; Pham, HH; Hoang, AD; Vuong, QH				Manh-Toan Ho; Viet-Phuong La; Minh-Hoang Nguyen; Thanh-Hang Pham; Thu-Trang Vuong; Ha-My Vuong; Hung-Hiep Pham; Anh-Duc Hoang; Quan-Hoang Vuong			An analytical view on STEM education and outcomes: Examples of the social gap and gender disparity in Vietnam	CHILDREN AND YOUTH SERVICES REVIEW			English	Article						STEM education; Gender gap; Socio-economic status; Social disparities; SDGs; Developing country; Rural area	BIRTH-ORDER; FAMILY-SIZE; CHILDRENS EDUCATION; INTELLECTUAL-DEVELOPMENT; MATHEMATICS ACHIEVEMENT; ACADEMIC-ACHIEVEMENT; SEX-DIFFERENCES; SIBSHIP SIZE; MATH; SCIENCE	United Nations' Sustainable Development Goal 4, namely Quality Education, has highlighted major challenges for all nations to ensure inclusive and equitable quality access to education, facilities for children and young adults. The SDG4 is even more important for developing nations as receiving proper education or vocational training, especially in science and technology, means a foundational ste…	[Manh-Toan Ho; Viet-Phuong La; Minh-Hoang Nguyen; Quan-Hoang Vuong] Phenikaa Univ, Ctr Interdisciplinary Social Res, Yen Nghia Ward, Hanoi 100803, Vietnam; [Manh-Toan Ho; Viet-Phuong La; Minh-Hoang Nguyen; Ha-My Vuong] Vuong & Associates, AI Social Data Lab, Hanoi 100000, Vietnam; [Thanh-Hang Pham] Hanoi Univ, Fac Management & Tourism, Hanoi 100803, Vietnam; [Thanh-Hang Pham; Anh-Duc Hoang] RMIT …	Ho, MT; Vuong, QH (corresponding author), Phenikaa Univ, Ctr Interdisciplinary Social Res, Yen Nghia Ward, Hanoi 100803, Vietnam.	toan.homanh@phenikaa-uni.edu.vn; hoang.vuongquan@phenikaa-uni.edu.vn	Hoang, Anh-Duc/N-1309-2017; Vuong, Quan-Hoang/F-2115-2010; NGUYEN, Minh Hoang/N-8135-2019	Hoang, Anh-Duc/0000-0002-0862-6724; Vuong, Quan-Hoang/0000-0003-0790-1576; NGUYEN, Minh Hoang/0000-0002-7520-3844			Aczel B, 2020, NAT HUM BEHAV, V4, P561, DOI 10.1038/s41562-019-0807-z; AGYAPONG VIO, 2020, METHODSX, V7; Anaya L., 2017, 20172021 EDRE U ARK; Angrist J. D., 2005, NEW EVIDENCE CAUSAL; Angrist J, 2010, J LABOR ECON, V28, P773, DOI 10.1086/653830; Anh TS, 1998, DEMOGRAPHY, V35, P57, DOI 10.2307/3004027; Arauco VP, 2014, PUBLIC FINANC REV, V42, P326, DOI 10.1177/1091142113496133; Avvisati F., 2019, …	137	0	0	1	1	PERGAMON-ELSEVIER SCIENCE LTD	OXFORD	THE BOULEVARD, LANGFORD LANE, KIDLINGTON, OXFORD OX5 1GB, ENGLAND	0190-7409	1873-7765		CHILD YOUTH SERV REV	Child. Youth Serv. Rev.	DEC	2020	119
J	Habib, MS; Tayyab, M; Zahoor, S; Sarkar, B				Habib, Muhammad Salman; Tayyab, Muhammad; Zahoor, Sadaf; Sarkar, Biswajit			Management of animal fat-based biodiesel supply chain under the paradigm of sustainability	ENERGY CONVERSION AND MANAGEMENT			English	Article						Waste animal fat; Non-edible feedstock; Sustainable biodiesel supply chain; Robust possibilistic programming; Social responsibility	POSSIBILISTIC PROGRAMMING APPROACH; DIESEL-ENGINE PERFORMANCE; NETWORK DESIGN; OPTIMIZATION; EMISSION; FUEL; OIL; FEEDSTOCKS; COMBUSTION; TRANSPORT	The ever-increasing energy demand and harmful environmental and social impacts instigated by fossil fuels have led to the development of sustainable energy resources. Biodiesel has been introduced as an alternative owing to its wide commercial applications. It can be produced from various types of biomass including vegetable oil, used cooking oil, and animal fat. Of these, animal fat is a promisi…	[Habib, Muhammad Salman; Zahoor, Sadaf] Univ Engn & Technol Lahore, Dept Ind & Mfg Engn, Lahore, Pakistan; [Tayyab, Muhammad] Lahore Univ Management Sci, Suleman Dawood Sch Business, Lahore 54792, Pakistan; [Zahoor, Sadaf] Univ Windsor, Fac Engn, Mech Automot & Mat Engn, Windsor, ON N9B 3P4, Canada; [Sarkar, Biswajit] Yonsei Univ, Dept Ind Engn, 50 Yonsei Ro, Seoul 03722, South Korea	Sarkar, B (corresponding author), Yonsei Univ, Dept Ind Engn, 50 Yonsei Ro, Seoul 03722, South Korea.	bsbiswajitsarkar@gmail.com		Muhammad, Tayyab/0000-0001-7092-7440	National Research Foundation of Korea (NRF) - Korea Government (MSIT) [NRF2020R1F1A1064460]	The work is supported by the National Research Foundation of Korea (NRF) grant funded by the Korea Government (MSIT) (NRF2020R1F1A1064460).	Ahmed W, 2019, RESOUR CONSERV RECY, V150, DOI 10.1016/j.resconrec.2019.104431; Ahmed W, 2018, J CLEAN PROD, V186, P807, DOI 10.1016/j.jclepro.2018.02.289; Alptekin E, 2010, FUEL, V89, P4035, DOI 10.1016/j.fuel.2010.04.031; Ambat I, 2018, RENEW SUST ENERG REV, V90, P356, DOI 10.1016/j.rser.2018.03.069; Orjuela-Castro JA, 2019, COMPUT ELECTRON AGR, V161, P162, DOI 10.1016/j.compag.2018.03.009; Azad…	59	0	0	1	1	PERGAMON-ELSEVIER SCIENCE LTD	OXFORD	THE BOULEVARD, LANGFORD LANE, KIDLINGTON, OXFORD OX5 1GB, ENGLAND	0196-8904	1879-2227		ENERG CONVERS MANAGE	Energy Conv. Manag.	DEC 1	2020	225
J	Ahmad, M; Jiang, P; Majeed, A; Umar, M; Khan, Z; Muhammad, S				Ahmad, Mahmood; Jiang, Ping; Majeed, Abdul; Umar, Muhammad; Khan, Zeeshan; Muhammad, Sulaman			The dynamic impact of natural resources, technological innovations and economic growth on ecological footprint: An advanced panel data estimation	RESOURCES POLICY			English	Article						Natural resources; Technological innovations; Economic growth; Ecological footprint; Emerging economies; CS-ARDL	ENVIRONMENTAL DEGRADATION; NONRENEWABLE ENERGY; CO2 EMISSIONS; CONSUMPTION; ABUNDANCE; NEXUS	The relationship between natural resources and the ecological footprint has critical environmental implications. However, as critical as it is, this domain is insufficiently examined by researchers, and shows ambiguous results. Moreover, these studies do not address the role of technological innovation in shaping the ecological footprint, in an open and explicit manner. Therefore, realizing the n…	[Ahmad, Mahmood; Jiang, Ping; Majeed, Abdul] Univ Int Business & Econ, Sch Int Trade & Econ, Beijing, Peoples R China; [Umar, Muhammad] Qingdao Univ, Sch Business, Qingdao, Peoples R China; [Khan, Zeeshan] Tsinghua Univ, Sch Econ & Management SEM, Beijing, Peoples R China; [Muhammad, Sulaman] Jiangsu Univ, Sch Management, Zhenjiang, Jiangsu, Peoples R China	Umar, M (corresponding author), Qingdao Univ, Sch Business, Qingdao, Peoples R China.	mahmood_449@yahoo.com; ping.jiang@uibe.edu.cn; abdulmajeed192@hotmail.com; umer@qdu.edu.cn; zeeshan.17@sem.tsinghua.edu.cn; sulaman_muhammad@yahoo.com	Muhammad, Sulaman/ABF-7811-2020; Majeed, Abdul/ABE-8884-2020	Muhammad, Sulaman/0000-0001-5619-7840; Majeed, Abdul/0000-0001-5231-8756; Ahmad, Mahmood/0000-0002-9974-0150	National Natural Science Foundation of ChinaNational Natural Science Foundation of China (NSFC) [71941008]	This work was supported by the National Natural Science Foundation of China (Project No. 71941008).	Ahmed Z, 2020, RESOUR POLICY, V67, DOI 10.1016/j.resourpol.2020.101677; Alam MS, 2018, ENERG POLICY, V122, P715, DOI 10.1016/j.enpol.2018.08.009; Alola AA, 2019, SCI TOTAL ENVIRON, V685, P702, DOI 10.1016/j.scitotenv.2019.05.139; Alvarez-Herranz A, 2017, ENERG POLICY, V105, P386, DOI 10.1016/j.enpol.2017.03.009; Asici AA, 2016, ECOL INDIC, V61, P707, DOI 10.1016/j.ecolind.2015.10.022; Atasoy B.S.…	58	1	1	1	1	ELSEVIER SCI LTD	OXFORD	THE BOULEVARD, LANGFORD LANE, KIDLINGTON, OXFORD OX5 1GB, OXON, ENGLAND	0301-4207	1873-7641		RESOUR POLICY	Resour. Policy	DEC	2020	69
J	Teh, LCL; Teh, LSL; Abe, K; Ishimura, G; Roman, R				Teh, Lydia C. L.; Teh, Louise S. L.; Abe, Keita; Ishimura, Gakushi; Roman, Raphael			Small-scale fisheries in developed countries: Looking beyond developing country narratives through Japan's perspective	MARINE POLICY			English	Article							GOVERNANCE; STOCK	Dialogue on improving small-scale fisheries for food security tends to centre on developing countries due to the generally more acute socio-economic problems these countries face in meeting global Sustainable Development Goals. Current management approaches to improve small-scale fisheries thus tend to cater specifically to the context of developing country fishers. This inadvertently excludes th…	[Teh, Lydia C. L.; Teh, Louise S. L.] Univ British Columbia, Inst Oceans & Fisheries, Vancouver, BC, Canada; [Abe, Keita] Norwegian Sch Econ, Dept Econ, Bergen, Norway; [Ishimura, Gakushi; Roman, Raphael] Iwate Univ, Fac Agr, Morioka, Iwate, Japan; [Ishimura, Gakushi; Roman, Raphael] Natl Inst Environm Studies, Tsukuba, Ibaraki, Japan	Teh, LCL (corresponding author), AERL 2202 Main Mall, Vancouver, BC V6T 1Z4, Canada.	lydia.teh@oceans.ubc.ca					Allison EH, 2012, FISH FISH, V13, P14, DOI 10.1111/j.1467-2979.2011.00405.x; [Anonymous], 2013, JAPAN TIMES; Batista VS, 2014, REV FISH SCI AQUAC, V22, P1, DOI 10.1080/10641262.2013.822463; Bene C, 2003, WORLD DEV, V31, P949, DOI 10.1016/S0305-750X(03)00045-7; Bestor T.C., 2004, TSUKIJI FISH MARKET; Bulian G., 2018, SMALL SCALE FISHERIE; Choa H.K., 2015, PRESERVATION MEMORIE; Chokesanguan B., 201…	60	0	0	0	0	ELSEVIER SCI LTD	OXFORD	THE BOULEVARD, LANGFORD LANE, KIDLINGTON, OXFORD OX5 1GB, OXON, ENGLAND	0308-597X	1872-9460		MAR POLICY	Mar. Pol.	DEC	2020	122
J	Josenhans, V; Kavenagh, M; Smith, S; Wekerle, C				Josenhans, Valentine; Kavenagh, Mark; Smith, Savanah; Wekerle, Christine			Gender, rights and responsibilities: The need for a global analysis of the sexual exploitation of boys	CHILD ABUSE & NEGLECT			English	Article						Child maltreatment; Child sexual exploitation; Sexual violence; UNCRC; Male victims	MENTAL-HEALTH; HEGEMONIC MASCULINITY; TRANSACTIONAL SEX; MALE SURVIVORS; TRAFFICKING; ABUSE; RISK; CHILDREN; VIOLENCE; VICTIMS	The United Nations Convention on the Rights of the Child confirmed child and youth rights globally. Their right to participation is a critical driver for the 2030 Sustainable Development Goals (SDGs). Youth prioritize the need to end violence against them, charging adults with safeguarding, and identify gender inequality as an underlying cause of child sexual exploitation (CSE). SDG 5 includes ta…	[Josenhans, Valentine; Kavenagh, Mark] ECPAT Int, 328-1 Phaya Thai Rd, Bangkok, Thailand; [Smith, Savanah; Wekerle, Christine] McMaster Univ, Dept Pediat, 1280 Main St West, Hamilton, ON, Canada	Kavenagh, M (corresponding author), ECPAT Int, 328-1 Phaya Thai Rd, Bangkok, Thailand.	markk@ecpat.net		Wekerle, Christine/0000-0003-2280-810X	Canadian Institute for Health Research (CIHR)Canadian Institutes of Health Research (CIHR) [TE3-138302]	This project was supported in part by the Canadian Institute for Health Research (CIHR; TE3-138302) Team Grant for Principal Investigator C. Wekerle (re: Understanding health risks and promoting resilience in male youth with sexual violence experience).	Adjei JK, 2017, CHILD ABUSE NEGLECT, V65, P14, DOI 10.1016/j.chiabu.2017.01.001; Ahrens KR, 2012, CHILD ABUSE NEGLECT, V36, P75, DOI 10.1016/j.chiabu.2011.07.009; Alaggia R, 2005, J LOSS TRAUMA, V10, P453, DOI 10.1080/15325020500193895; All Survivors Project, 2018, I DONT KNOW WHO CAN; All Survivors Project, 2018, DESTR SEX VIOL MEN B; American Psychological Association, 2018, APA GUID PSYCH PRAC…	142	1	1	2	2	PERGAMON-ELSEVIER SCIENCE LTD	OXFORD	THE BOULEVARD, LANGFORD LANE, KIDLINGTON, OXFORD OX5 1GB, ENGLAND	0145-2134	1873-7757		CHILD ABUSE NEGLECT	Child Abuse Negl.	DEC	2020	110		1		SI
J	Banerjee, O; Crossman, N; Vargas, R; Brander, L; Verburg, P; Cicowiez, M; Hauck, J; McKenzie, E				Banerjee, Onil; Crossman, Neville; Vargas, Renato; Brander, Luke; Verburg, Peter; Cicowiez, Martin; Hauck, Jennifer; McKenzie, Emily			Global socio-economic impacts of changes in natural capital and ecosystem services: State of play and new modeling approaches	ECOSYSTEM SERVICES			English	Article						Natural capital; Biodiversity; Ecosystem services; Integrated economic-environmental modeling; The IEEM platform; GTAP; Computable general equilibrium (CGE) modeling; Ecosystem services modeling; Land use land cover (LULC) change modeling	INPUT-OUTPUT DATABASE; LAND-USE; SOIL-EROSION; TERRESTRIAL BIODIVERSITY; BENEFIT TRANSFER; BETA DIVERSITY; WATER-QUALITY; FRAMEWORK; POLICY; VALUATION	The year 2020 is a critical year for sustainable development policy and practice with the review and renewal of various international commitments including the Sustainable Development Goals, the Convention on Biological Diversity and the Paris Agreement. The post-2020 agenda needs to be informed by more robust analytical approaches that capture the interactions between the economy, society and th…	[Banerjee, Onil] Interamer Dev Bank, Washington, DC USA; [Crossman, Neville] Univ Adelaide, Adelaide, SA, Australia; [Vargas, Renato] CHW Res, Guatemala City, Guatemala; [Verburg, Peter] Vrije Univ Amsterdam, Amsterdam, Netherlands; [Cicowiez, Martin] Univ Nacl La Plata, La Plata, Argentina; [Hauck, Jennifer] CoKnow Consulting, Jesewitz, Germany; [McKenzie, Emily] HM Treasury, London, England	Banerjee, O (corresponding author), Interamer Dev Bank, Rural Dev Environm & Disaster Risk Management Div, 1300 New York Ave NW, Washington, DC 20577 USA.	onilb@iadb.org; peter.verburg@vu.nl; jennifer.hauck@coknow.de; Emily.McKenzie@hmtreasury.gov.uk	Hauck, Jennifer/P-4115-2017; Verburg, Peter/A-8469-2010	Hauck, Jennifer/0000-0002-1614-9657; Verburg, Peter/0000-0002-6977-7104	Inter-American Development Bank - WWF UK	Onil Banerjee's time was supported by the Inter-American Development Bank. The original report that inspired this paper was funded by WWF UK.	Aguiar A, 2019, J GLOB ECON ANAL, V4, P1; Alkemade R, 2009, ECOSYSTEMS, V12, P374, DOI 10.1007/s10021-009-9229-5; Arrow K.J., 2005, FRONTIERS APPL GEN E; Arrow KJ, 2012, ENVIRON DEV ECON, V17, P317, DOI 10.1017/S1355770X12000137; Bagstad K.J., 2020, PEOPLE NAT, V2, P163, DOI DOI 10.1002/PAN3.10062; Baldos U., 2017, 30 GTAP; Baldos U.L.C., 2012, DEV GTAP 8 LAND USE; Banerjee O., IDB WORKING PAPERS…	158	0	0	8	8	ELSEVIER	AMSTERDAM	RADARWEG 29, 1043 NX AMSTERDAM, NETHERLANDS	2212-0416			ECOSYST SERV	Ecosyst. Serv.	DEC	2020	46
J	Worthington, TA; Worthington, I; Vaughan, IP; Ormerod, SJ; Durance, I				Worthington, Thomas A.; Worthington, Ian; Vaughan, Ian P.; Ormerod, Steve J.; Durance, Isabelle			Testing the ecosystem service cascade framework for Atlantic salmon	ECOSYSTEM SERVICES			English	Article						Angling effort; Atlantic salmon; Cultural ecosystem services; Juvenile density; Rod catches; Environmental policy	TRENDS; SALAR; EXPLOITATION; BIODIVERSITY; MANAGEMENT; PROVISION; FISHERIES; ENGLAND	Aligning nature protection with human well-being for the UN Sustainable Development Goals implies that conservation monitoring should indicate the sustainability of ecosystem services (ES). Here we test the value of the ES cascade framework using national, multi-decadal data for an iconic freshwater fish, the Atlantic salmon Salmo salar. For the first time, we assemble all long-term monitoring da…	[Worthington, Thomas A.; Vaughan, Ian P.; Ormerod, Steve J.; Durance, Isabelle] Cardiff Sch Biosci, Sir Martin Evans Bldg,Museum Ave, Cardiff CF10 3AX, Wales; [Worthington, Thomas A.; Vaughan, Ian P.; Ormerod, Steve J.; Durance, Isabelle] Cardiff Water Res Inst, Sir Martin Evans Bldg,Museum Ave, Cardiff CF10 3AX, Wales; [Worthington, Thomas A.] Univ Cambridge, Dept Zool, Conservat Sci Grp, Cambri…	Durance, I (corresponding author), Cardiff Sch Biosci, Sir Martin Evans Bldg,Museum Ave, Cardiff CF10 3AX, Wales.; Durance, I (corresponding author), Cardiff Water Res Inst, Sir Martin Evans Bldg,Museum Ave, Cardiff CF10 3AX, Wales.	durance@cardiff.ac.uk			Diversity in Upland Rivers for Ecosystem Service Sustainability (DURESS) project [NERC NE/J014818/1]; Natural Environment Research Council (NERC)NERC Natural Environment Research Council; MARS project (Managing Aquatic ecosystems and water Resources under multiple Stress) - European Union [603378]	The work was carried out under the Diversity in Upland Rivers for Ecosystem Service Sustainability (DURESS) project (Grant reference NERC NE/J014818/1). The DURESS project was funded by the Natural Environment Research Council (NERC), through the Biodiversity and Ecosystem Service Sustainability (BESS) programme. T. W. was also supported by the MARS project (Managing Aquatic ecosystems and water …	Angulo-Valdes JA, 2010, MAR POLICY, V34, P635, DOI 10.1016/j.marpol.2009.12.002; Aprahamian MW, 2010, FISHERIES MANAG ECOL, V17, P93, DOI 10.1111/j.1365-2400.2009.00667.x; Arlinghaus R, 2006, N AM J FISH MANAGE, V26, P592, DOI 10.1577/M04-220.1; Balvanera P, 2014, BIOSCIENCE, V64, P49, DOI 10.1093/biosci/bit003; Butler JRA, 2009, FISH RES, V96, P259, DOI 10.1016/j.fishres.2008.12.006; Cardinale B…	65	0	0	3	3	ELSEVIER	AMSTERDAM	RADARWEG 29, 1043 NX AMSTERDAM, NETHERLANDS	2212-0416			ECOSYST SERV	Ecosyst. Serv.	DEC	2020	46
J	Adeoti, O				Adeoti, O.			Constraints on data collection implementation at the river basin level in Nigeria	JOURNAL OF HYDROLOGY-REGIONAL STUDIES			English	Article						Data collection; Technical; Institutional; River basin; Nigeria	WATER-RESOURCES MANAGEMENT; INSTITUTIONAL THEORY; CHALLENGES	Study region: Benin-Owena and Ogun Oshun river basins, Nigeria Study focus: Nigeria is a signatory to the United Nations 2030 Agenda and its Sustainable Development Goals (SDGs). Target 6.1 of Goal 6 has requested member nations to achieve universal and equitable access to safe and affordable drinking water for all by 2030. To meet this target as the country population reaches 257.8 million by 20…	[Adeoti, O.] Fed Polytech, Dept Agr & Bioenvironm Engn, Ado Ekiti, Ekiti State, Nigeria	Adeoti, O (corresponding author), Fed Polytech, Dept Agr & Bioenvironm Engn, Ado Ekiti, Ekiti State, Nigeria.	olusegunadeoti@yahoo.co.uk			Tertiary Education Trust Fund (TETFund) Nigeria	This study was supported by Tertiary Education Trust Fund (TETFund) Nigeria. Special thanks to the staff members of the B-ORBDA and the O-ORBDA for their assistance.	Abdulmumin S., 1998, OP CER NAT WORKSH DA; Adamu S.H., 2016, IMMEDIATE LONG TERM; Adamu S.H., 2017, ACCOUNT STEWARDSHIP; Adeoti O, 2019, SUST WAT RESOUR MAN, V5, P2001, DOI 10.1007/s40899-019-00353-y; Ahlstrom D., 2002, ENTREP THEORY PRACT, V26, P53, DOI DOI 10.1177/104225870202600404; Akinkoye O., 1997, INT WORKSH RIV BAS A; Akinkoye O., 2001, NAT WORKSH PART IRR; Ako AA, 2010, WATER RESOUR MANA…	91	0	0	0	0	ELSEVIER	AMSTERDAM	RADARWEG 29, 1043 NX AMSTERDAM, NETHERLANDS		2214-5818		J HYDROL-REG STUD	J. Hydrol.-Reg. Stud.	DEC	2020	32
J	Schelbert, V; Meili, D; Alam, MU; Simiyu, S; Antwi-Agyei, P; Adjei, KA; Dwumfour-Asare, B; Rahman, M; Ferdous, S; Sarker, S; Gunther, I; Luthi, C				Schelbert, Vasco; Meili, Dario; Alam, Mahbub-Ul; Simiyu, Sheillah; Antwi-Agyei, Prince; Adjei, Kwaku Amaning; Dwumfour-Asare, Bismark; Rahman, Mahbubur; Ferdous, Sharika; Sarker, Supta; Gunther, Isabel; Luthi, Christoph			When is shared sanitation acceptable in low-income urban settlements? A user perspective on shared sanitation quality in Kumasi, Kisumu and Dhaka	JOURNAL OF WATER SANITATION AND HYGIENE FOR DEVELOPMENT			English	Article						low-income urban settlements; monitoring; quality; shared sanitation; Sustainable Development Goal 6; user-centred qualitative approach	SLUMS	Shared sanitation facilities (SSFs) have contributed considerably to sanitation access in many low-income settlements. While many SSFs are of unacceptable quality, others have been found to be a hygienically safe and a socially and economically viable sanitation option. Within its framework, the WHO/UNICEF Joint Monitoring Programme (JMP), evaluating progress on the Sustainable Development Goals,…	[Schelbert, Vasco; Luthi, Christoph] Eawag Swiss Fed Inst Aquat Sci & Technol, Dept Sanitat Water & Solid Waste Dev, Uberlandstr 133, CH-8600 Dubendorf, Switzerland; [Meili, Dario; Gunther, Isabel] Swiss Fed Inst Technol, Nadel Ctr Dev & Cooperat, Clausiusstr 37, CH-8092 Zurich, Switzerland; [Alam, Mahbub-Ul; Rahman, Mahbubur; Ferdous, Sharika; Sarker, Supta] Icddr B, Environm Intervent Unit, Inf…	Schelbert, V (corresponding author), Eawag Swiss Fed Inst Aquat Sci & Technol, Dept Sanitat Water & Solid Waste Dev, Uberlandstr 133, CH-8600 Dubendorf, Switzerland.	vasco.schelbert@eawag.ch	Alam, Mahbub-Ul/M-4118-2019	Alam, Mahbub-Ul/0000-0001-6940-364X			Cardone R., 2018, SHARED PUBLIC TOILET; Evans B, 2017, J WATER SANIT HYG DE, V7, P349, DOI 10.2166/washdev.2017.023; Gine-Garriga R, 2017, SCI TOTAL ENVIRON, V580, P1108, DOI 10.1016/j.scitotenv.2016.12.066; Gunther I., 2012, RES POLICY, P2; Gunther I., 2011, RES POLICY, P1; Heijnen M, 2014, PLOS ONE, V9, DOI 10.1371/journal.pone.0093300; Hueso A., 2018, FEMALE FRIENDLY PUBL; Hutton G., 2015, BEN…	26	0	0	0	0	IWA PUBLISHING	LONDON	ALLIANCE HOUSE, 12 CAXTON ST, LONDON SW1H0QS, ENGLAND	2043-9083	2408-9362		J WATER SANIT HYG DE	J. Wate Sanit. Hyg. Dev.	DEC	2020	10	4
J	Sinha, A; Sengupta, T; Saha, T				Sinha, Avik; Sengupta, Tuhin; Saha, Tanaya			Technology policy and environmental quality at crossroads: Designing SDG policies for select Asia Pacific countries	TECHNOLOGICAL FORECASTING AND SOCIAL CHANGE			English	Article						Sustainable Development Goals; Technology policy; Research and development; Asia Pacific; Environmental quality	SUSTAINABLE DEVELOPMENT GOALS; RESEARCH-AND-DEVELOPMENT; CLIMATE-CHANGE ADAPTATION; CARBON-DIOXIDE EMISSIONS; UNIT-ROOT TESTS; ENERGY-CONSUMPTION; ECONOMIC-GROWTH; KUZNETS CURVE; INNOVATION; NEXUS	Since the inception of Sustainable Development Goals (SDGs), the Asia Pacific countries are facing difficulties in attaining the SDG objectives, as maintaining the environmental quality has been a challenge for them. In this study, we have revisited the technology policies of these countries, and in doing so, we have tried to address the problem of environmental degradation, while addressing the …	[Sinha, Avik; Sengupta, Tuhin] Goa Inst Management, Ctr Excellence Sustainable Dev, Sattari, Goa, India; [Sengupta, Tuhin] Goa Inst Management, Dept Informat Technol & Operat Management, Sattari, Goa, India; [Saha, Tanaya] Jadavpur Univ, Dept Comparat Literature, Kolkata, W Bengal, India	Sinha, A (corresponding author), Goa Inst Management, Ctr Excellence Sustainable Dev, Sattari, Goa, India.	f11aviks@iimidr.ac.in; f13tuhins@iimidr.ac.in; tanaya86saha@gmail.com		Sinha, Avik/0000-0001-7795-1259			Acemoglu D, 2012, AM ECON REV, V102, P131, DOI 10.1257/aer.102.1.131; Adams R, 2018, WORLD SUSTAIN SER, P127, DOI 10.1007/978-3-319-67122-2_7; Alvarez-Herranz A, 2017, ENERG POLICY, V105, P386, DOI 10.1016/j.enpol.2017.03.009; Alvarez-Herranz A, 2017, ENERG POLICY, V101, P90, DOI 10.1016/j.enpol.2016.11.030; Amri F, 2019, TECHNOL FORECAST SOC, V146, P212, DOI 10.1016/j.techfore.2019.05.028; Aperg…	91	0	0	0	0	ELSEVIER SCIENCE INC	NEW YORK	STE 800, 230 PARK AVE, NEW YORK, NY 10169 USA	0040-1625	1873-5509		TECHNOL FORECAST SOC	Technol. Forecast. Soc. Chang.	DEC	2020	161
J	Mogale, DG; Kumar, SK; Tiwari, MK				Mogale, D. G.; Kumar, Sri Krishna; Tiwari, Manoj Kumar			Green food supply chain design considering risk and post-harvest losses: a case study	ANNALS OF OPERATIONS RESEARCH			English	Article						Food grain supply chain; Food security; Transportation; Inventory; Particle swarm optimization	LOCATION-ALLOCATION PROBLEM; NETWORK DESIGN; FACILITY LOCATION; GRAIN TRANSPORTATION; OPTIMIZATION; MODEL; MANAGEMENT; STORAGE; SYSTEM; TIME	The global food insecurity, malnourishment and rising world hunger are the major hindrances in accomplishing the zero hunger sustainable development goal by 2030. Due to the continuous increment of wheat production in the past few decades, India received the second rank in the global wheat production after China. However, storage capacity has not been expanded with similar extent. The administrat…	[Mogale, D. G.] Cardiff Univ, Cardiff Business Sch, Logist & Operat Management, Cardiff, Wales; [Kumar, Sri Krishna; Tiwari, Manoj Kumar] Indian Inst Technol Kharagpur, Dept Ind & Syst Engn, Kharagpur 721302, W Bengal, India; [Tiwari, Manoj Kumar] Natl Inst Ind Engn NITIE, Mumbai, Maharashtra, India	Tiwari, MK (corresponding author), Indian Inst Technol Kharagpur, Dept Ind & Syst Engn, Kharagpur 721302, W Bengal, India.; Tiwari, MK (corresponding author), Natl Inst Ind Engn NITIE, Mumbai, Maharashtra, India.	mogaled@cardiff.ac.uk; srikrishna@iem.iitkgp.ac.in; mktiwari9@iem.iitkgp.ac.in		Mogale, Dnyaneshwar/0000-0002-7977-0360			Akkerman R, 2010, OR SPECTRUM, V32, P863, DOI 10.1007/s00291-010-0223-2; Alagusundaram K, 2016, P 10 INT C CONTR ATM, P431; Aliano A, 2019, ANN OPER RES, DOI 10.1007/s10479-019-03468-9; Allaoui H, 2018, COMPUT OPER RES, V89, P369, DOI 10.1016/j.cor.2016.10.012; An K, 2016, TRANSPORT RES E-LOG, V88, P110, DOI 10.1016/j.tre.2016.01.009; [Anonymous], 2013, STOR MAN MOV FOOD GR; Arabani AB, 2012, COM…	90	2	2	3	3	SPRINGER	DORDRECHT	VAN GODEWIJCKSTRAAT 30, 3311 GZ DORDRECHT, NETHERLANDS	0254-5330	1572-9338		ANN OPER RES	Ann. Oper. Res.	DEC	2020	295	1
J	Cruz-Rodriguez, J; Luque-Sendra, A; de las Heras, A; Zamora-Polo, F				Cruz-Rodriguez, Javier; Luque-Sendra, Amalia; de las Heras, Ana; Zamora-Polo, Francisco			Analysis of Interurban Mobility in University Students: Motivation and Ecological Impact	INTERNATIONAL JOURNAL OF ENVIRONMENTAL RESEARCH AND PUBLIC HEALTH			English	Article						mobility; smart campus; means of transport; students; university; SDG 7; SDG 11; SDG 13	SUSTAINABLE DEVELOPMENT GOALS; HIGHER-EDUCATION; ENVIRONMENTAL PERFORMANCE; OPPORTUNITY; INNOVATION; FOOTPRINT; SYSTEM	The management of mobility in large cities is a complex issue of great interest due to its economic, social, and environmental impact. In this work, the interurban mobility of engineering students from two campuses of the University of Seville is studied. Specifically, this work carries out an analysis of the preferences of students in terms of mobility to their study centres and determines the e…	[Cruz-Rodriguez, Javier; Luque-Sendra, Amalia; de las Heras, Ana; Zamora-Polo, Francisco] Univ Seville, Escuela Politecn Super, Dept Ingn Diseno, C Virgen Africa 7, Seville 41011, Spain	Zamora-Polo, F (corresponding author), Univ Seville, Escuela Politecn Super, Dept Ingn Diseno, C Virgen Africa 7, Seville 41011, Spain.	javicrurod@gmail.com; amalialuque@us.es; adelasheras@us.es; fzpolo@us.es			Telefonica Chair "Intelligence in Networks" of University of Seville (Spain), through project "SIDI"	This work has been supported by the Telefonica Chair "Intelligence in Networks" of the University of Seville (Spain), through project "SIDI".	Avila LV, 2017, J CLEAN PROD, V164, P1268, DOI 10.1016/j.jclepro.2017.07.025; Ayuntamiento de Sevilla, 2016, SUST URB MOB PLAN MU; Azzali S, 2018, CASE STUD TRANSP POL, V6, P603, DOI 10.1016/j.cstp.2018.07.010; Boni A., 2016, J GLOBAL ETHICS, V12, P17, DOI DOI 10.1080/17449626.2016.1148757; Budd L., 2020, TRANSP RES INTERDISC, V6, P100151, DOI [10.1016/j.trip.2020.100151, DOI 10.1016/J.TRIP.2020.…	59	0	0	0	0	MDPI	BASEL	ST ALBAN-ANLAGE 66, CH-4052 BASEL, SWITZERLAND		1660-4601		INT J ENV RES PUB HE	Int. J. Environ. Res. Public Health	DEC	2020	17	24
J	Aigner, DJ; Pesqueira, L				Aigner, Dennis J.; Pesqueira, Luli			The Effects of Organizational Traits on NGO-Business Engagement in Mexico	SUSTAINABILITY			English	Article						NGO&#8211; business collaboration; Mexico; organizational traits; UN Sustainable Development Goals (SDGs)	NONPROFIT ORGANIZATIONS; SOCIAL-RESPONSIBILITY; COLLABORATION; SUSTAINABILITY; GOVERNANCE; ALLIANCE; ACCOUNTABILITY; ANTECEDENTS; CONFLICT; NETWORK	This paper explores the organizational traits that increase the likelihood of non-governmental organizations (NGOs) to engage with businesses in order to enhance their mutual economic, environmental and social goals, consistent with UN Sustainable Development Goal (SDG) 17, Targets 17.16 and 17.17. The research is based on a survey of 364 randomly selected environmental and social NGOs in Mexico.…	[Aigner, Dennis J.] Univ Calif Irvine, Merage Sch Business, Irvine, CA 92697 USA; [Pesqueira, Luli] Inst Tecnol Monterrey, World Wildlife Fund & EGADE Business Sch, San Pedro Garza Garcia 66269, Mexico	Aigner, DJ (corresponding author), Univ Calif Irvine, Merage Sch Business, Irvine, CA 92697 USA.	djaigner@uci.edu; lpesqueira@wwfmex.org			University of CaliforniaUniversity of California System; Mexico's CONACyTConsejo Nacional de Ciencia y Tecnologia (CONACyT); Merage School	Support for this research came from the UC-MEXUS program, a cooperative grant initiative between the University of California and Mexico's CONACyT. Additional support came from a faculty research grant to Aigner from the Merage School.	AbouAssi K, 2016, NONPROFIT MANAG LEAD, V26, P435, DOI 10.1002/nml.21200; Aigner DJ, 2013, MANAG RES REV, V36, P1252, DOI 10.1108/MRR-06-2013-0138; Amemiya T., 1985, ADV ECONOMETRICS; Arenas D, 2009, J BUS ETHICS, V88, P175, DOI 10.1007/s10551-009-0109-x; Arya B, 2006, BUS ETHICS Q, V16, P211, DOI 10.5840/beq200616223; Assad MJ, 2010, INT J PUBLIC SECT MA, V23, P276, DOI 10.1108/09513551011032482…	82	0	0	2	2	MDPI	BASEL	ST ALBAN-ANLAGE 66, CH-4052 BASEL, SWITZERLAND		2071-1050		SUSTAINABILITY-BASEL	Sustainability	DEC	2020	12	23
J	Ajates, R; Hager, G; Georgiadis, P; Coulson, S; Woods, M; Hemment, D				Ajates, Raquel; Hager, Gerid; Georgiadis, Pavlos; Coulson, Saskia; Woods, Mel; Hemment, Drew			Local Action with Global Impact: The Case of the GROW Observatory and the Sustainable Development Goals	SUSTAINABILITY			English	Article						Citizen Observatory; Sustainable Development Goals; participatory policy making; co-design; citizen science; SDG indicators; open data		This article reports on Citizen Observatories' (COs) potential to contribute to the Sustainable Development Goals (SDGs), reflecting on the experience of the GROW Observatory (GROW). The research aims to take the first steps in closing the gap in the literature on COs' potential contributions to the SDG framework, beyond quantitative data contributions for indicator monitoring. Following an analy…	[Ajates, Raquel; Coulson, Saskia; Woods, Mel] Univ Dundee, Social Digital, Dundee DD1 4HN, Scotland; [Hager, Gerid] Int Inst Appl Syst Anal, A-2361 Laxenburg, Austria; [Georgiadis, Pavlos] Univ Hohenheim, Dept Societal Transit & Agr, D-70599 Stuttgart, Germany; [Hemment, Drew] Univ Edinburgh, Edinburgh Futures Inst, Edinburgh EH3 9DF, Midlothian, Scotland	Ajates, R (corresponding author), Univ Dundee, Social Digital, Dundee DD1 4HN, Scotland.	r.ajatesgonzalez@dundee.ac.uk; hager@iiasa.ac.at; pavlos.georgiadis@uni-hohenheim.de; s.m.coulson@dundee.ac.uk; m.j.woods@dundee.ac.uk; drew.hemment@ed.ac.uk			European UnionEuropean Union (EU) [690199, 776740]; WeObserve project	The GROW Observatory received funding from the European Union's Horizon 2020 research and innovation programme under grant agreement No. 690199. This paper writing effort was supported by the WeObserve project. WeObserve has received funding from the European Union's Horizon 2020 research and innovation programme under grant agreement No. 776740.	Ajates R., 2020, P EUR CIT SCI ASS C; Albrecht G, 2012, ECOPSYCHOLOGY: SCIENCE, TOTEMS, AND THE TECHNOLOGICAL SPECIES, P241; [Anonymous], 2020, NAT FOOD, V1, P383, DOI 10.1038/s43016-020-0126-6; [Anonymous], 2020, NATURE, V583, P331, DOI 10.1038/d41586-020-02002-3; [Anonymous], 2020, KNOWL BAS; [Anonymous], 2020, BEST PRACT CIT SCI E; Buchanan R., 1992, DESIGN ISSUES, V8, P5, DOI DOI 10.2307/1511…	73	0	0	0	0	MDPI	BASEL	ST ALBAN-ANLAGE 66, CH-4052 BASEL, SWITZERLAND		2071-1050		SUSTAINABILITY-BASEL	Sustainability	DEC	2020	12	24
J	Bishop, IJ; Warner, S; van Noordwijk, TCGE; Nyoni, FC; Loiselle, S				Bishop, Isabel J.; Warner, Stuart; van Noordwijk, Toos C. G. E.; Nyoni, Frank C.; Loiselle, Steven			Citizen Science Monitoring for Sustainable Development Goal Indicator 6.3.2 in England and Zambia	SUSTAINABILITY			English	Article						sustainable development goals; citizen science; indicator 6; 3; 2 ambient water quality; freshwater watch		Citizen science has the potential to support the delivery of the United Nations Sustainable Development Goals (SDGs) through its integration into national monitoring schemes. In this study, we explored the opportunities and biases of citizen science (CS) data when used either as a primary or secondary source for SDG 6.3.2 reporting. We used data from waterbodies with both CS and regulatory monito…	[Bishop, Isabel J.; van Noordwijk, Toos C. G. E.; Loiselle, Steven] Earthwatch Europe, Oxford OX2 7DE, England; [Warner, Stuart] Univ Coll Cork, United Nat Environm Programme, GEMS Water Capac Dev Ctr, Sch Biol Earth & Environm Sci, Cork T23 XE10, Ireland; [Warner, Stuart] Univ Coll Cork, Environm Res Inst, Cork T23 XE10, Ireland; [Nyoni, Frank C.] Water Resources Management Author WARMA, Lusaka …	Bishop, IJ (corresponding author), Earthwatch Europe, Oxford OX2 7DE, England.	ibishop@earthwatch.org.uk; s.warner@ucc.ie; tvnoordwijk@earthwatch.org.uk; fcnj8p@yahoo.com; sloiselle@earthwatch.org.uk			project COS4CLOUD - European Union's Horizon 2020 research and innovation program [863463]	The research described in this paper is partly supported by the project COS4CLOUD, which has received funding from the European Union's Horizon 2020 research and innovation program under grant agreement No 863463. The opinions expressed in it are those of the authors and not necessarily those of the COS4CLOUD partners or the European Commission.	[Anonymous], 2020, BEST PRACT CIT SCI E; August TA, 2019, FRESHW SCI, V38, P321, DOI 10.1086/703416; BERTI G, 1988, J CLIN CHEM CLIN BIO, V26, P399; Buytaert W, 2014, FRONT EARTH SC-SWITZ, V2, DOI 10.3389/feart.2014.00026; Cooper C., 2016, CITIZEN SCI ORDINARY; Deutsch WG, 2015, ECOL SOC, V20, DOI 10.5751/ES-07578-200314; Downing JA, 2012, INLAND WATERS, V2, P229, DOI 10.5268/IW-2.4.502; Fraisl D…	28	0	0	0	0	MDPI	BASEL	ST ALBAN-ANLAGE 66, CH-4052 BASEL, SWITZERLAND		2071-1050		SUSTAINABILITY-BASEL	Sustainability	DEC	2020	12	24
J	Ramos, CD; Laurenti, R				de Miguel Ramos, Carlos; Laurenti, Rafael			Synergies and Trade-offs among Sustainable Development Goals: The Case of Spain	SUSTAINABILITY			English	Article						sustainable development; Sustainable Development Goals; Agenda 2030; sustainability; Spain; synergy; trade-off; regression analysis	CORRELATION-COEFFICIENTS; ENERGY	The United Nations plans have marked global sustainable development for more than two decades. Most of the developed and developing countries have adopted these plans to achieve the Agenda 2030, currently formed by the 17 Sustainable Development Goals (SDGs). The analysis of the interactions between the SDGs is a growing area in research and of interest for governments. However, studies on how po…	[de Miguel Ramos, Carlos; Laurenti, Rafael] Univ Politecn Madrid UPM, ETS Ingenieros Ind, Calle Jose Gutierrez Abascal 2, Madrid 28006, Spain; [de Miguel Ramos, Carlos] KTH Royal Inst Technol, Dept Machine Design, Brinellvagen 83, S-11428 Stockholm, Sweden	Laurenti, R (corresponding author), Univ Politecn Madrid UPM, ETS Ingenieros Ind, Calle Jose Gutierrez Abascal 2, Madrid 28006, Spain.	carlosdemr@hotmail.com; rafa@kth.se	Laurenti, Rafael/P-4171-2017	Laurenti, Rafael/0000-0002-7717-600X			Abu-Ghaida D, 2004, WORLD DEV, V32, P1075, DOI 10.1016/j.worlddev.2004.02.003; Akuraju V, 2020, SUSTAIN CITIES SOC, V52, DOI 10.1016/j.scs.2019.101853; Allen C, 2018, SUSTAIN SCI, V13, P1453, DOI 10.1007/s11625-018-0572-3; Artusi R, 2002, INT J BIOL MARKER, V17, P148; Bennich T, 2020, SCI TOTAL ENVIRON, V728, DOI 10.1016/j.scitotenv.2020.138405; Boto-Alvarez A, 2020, SUSTAINABILITY-BASEL, V12, DO…	44	0	0	2	2	MDPI	BASEL	ST ALBAN-ANLAGE 66, CH-4052 BASEL, SWITZERLAND		2071-1050		SUSTAINABILITY-BASEL	Sustainability	DEC	2020	12	24
J	Escolano-Perez, E				Escolano-Perez, Elena			Intra- and Inter-Group Differences in the Cognitive Skills of Toddler Twins with Birth Weight Discordance: The Need to Enhance Their Future from Early Education	SUSTAINABILITY			English	Article						early cognitive development; logic skills; interference suppression; discordant birth weight twins; systematic observation; T-pattern analysis; early childhood education; educational practice; learning; quality education	EARLY-CHILDHOOD EDUCATION; EXECUTIVE FUNCTION; VALIDITY; BEHAVIOR; BRAIN	Strengthening of early schooling enhances Equal and Inclusive Education (Sustainable Development Goal 4). Early education protects infant development and learning, especially for children suffering from pathologies and risk factors, such as twin birth weight discordance (BWD). These children-particularly the lighter twin-frequently show disadvantages in their cognitive skills. However, research a…	[Escolano-Perez, Elena] Univ Zaragoza, Fac Educ, Zaragoza 50009, Spain	Escolano-Perez, E (corresponding author), Univ Zaragoza, Fac Educ, Zaragoza 50009, Spain.	eescola@unizar.es			Spanish government subproject, "Integration ways between qualitative and quantitative data, multiple case development, and synthesis review as main axis for an innovative future in physical activity and sports research" (Ministerio de Ciencia, Innovacion y [PGC2018-098742-B-C31, SPGC201800X098742CV0]; Aragon GovernmentGobierno de Aragon [S49_17R]; Department of Psychology and Sociology of the Uni…	This research was funded by Spanish government subproject, "Integration ways between qualitative and quantitative data, multiple case development, and synthesis review as main axis for an innovative future in physical activity and sports research" [PGC2018-098742-B-C31] (2019-2021) (Ministerio de Ciencia, Innovacion y Universidades/Agencia Estatal de Investigacion/Fondo Europeo de Desarrollo Regi…	Allegrini AG, 2019, MOL PSYCHIATR, V24, P819, DOI 10.1038/s41380-019-0394-4; Allen L.R., 2015, TRANSFORMING WORKFOR; Anguera M. Teresa, 2016, CPD, V16, P17; [Anonymous], 2008, B OFICIAL ESTADO, V5, P1016; Bakeman R., 1978, OBSERVING BEHAV, V2, P63; Bakken L, 2017, J RES CHILD EDUC, V31, P255, DOI 10.1080/02568543.2016.1273285; Belza H, 2020, EUR J PSYCHOL EDUC, V35, P495, DOI 10.1007/s10212-019-0…	91	0	0	0	0	MDPI	BASEL	ST ALBAN-ANLAGE 66, CH-4052 BASEL, SWITZERLAND		2071-1050		SUSTAINABILITY-BASEL	Sustainability	DEC	2020	12	24
J	Esteve-Faubel, RP; Oller-Benitez, A; Aparicio-Flores, MP				Esteve-Faubel, Rosa Pilar; Oller-Benitez, Alba; Aparicio-Flores, Maria Pilar			Perceptions of Future Teachers of Audiovisual Education and Communication. Challenges in Training for a Sustainable Education	SUSTAINABILITY			English	Article						audiovisual education; SDGs; training needs; socio-educational objectives; methodological approaches	MEDIA LITERACY	The education of future teachers is going through a crisis related to audiovisual education. Following what is known as the 2015-2030 Agenda, the world of education is being confronted with a new learning model that must respond to the proposals of the Sustainable Development Goals-SDGs. In this article, we want to emphasize the need for training future teachers to meet the new needs of media edu…	[Esteve-Faubel, Rosa Pilar; Oller-Benitez, Alba; Aparicio-Flores, Maria Pilar] Univ Alicante, Fac Educ, Dept Gen Didact & Specif Didact, Alicante 03690, Spain	Aparicio-Flores, MP (corresponding author), Univ Alicante, Fac Educ, Dept Gen Didact & Specif Didact, Alicante 03690, Spain.	rosapilar.esteve@ua.es; alba.oller@ua.es; pilar.aparicio@ua.es					Abaci O, 2015, PROCD SOC BEHV, V174, P1791, DOI 10.1016/j.sbspro.2015.01.839; Abbas J, 2019, SUSTAINABILITY-BASEL, V11, DOI 10.3390/su11061683; Acaso Lopez Bosch M., 2009, EDUCACION ARTISTICA, P239; Aguaded Gomez J.I., 1995, ENCUENTROS IBEROAMER, P19; Gomez JIA, 2008, ESTUD MENSAJE PERIOD, V14, P293; Albert Gomez M.J., 2006, INVESTIGACION ED CLA; Albert MA, 2016, PERS INDIV DIFFER, V97, P245, DOI…	49	0	0	0	0	MDPI	BASEL	ST ALBAN-ANLAGE 66, CH-4052 BASEL, SWITZERLAND		2071-1050		SUSTAINABILITY-BASEL	Sustainability	DEC	2020	12	24
J	Garcia-Sanchez, IM; Amor-Esteban, V; Galindo-Alvarez, D				Garcia-Sanchez, Isabel-Maria; Amor-Esteban, Victor; Galindo-Alvarez, David			Communication Strategies for the 2030 Agenda Commitments: A Multivariate Approach	SUSTAINABILITY			English	Article						sustainable development objectives; 2030 Agenda; disclosures; legitimacy theory; impression management theory	CORPORATE SOCIAL-RESPONSIBILITY; IFC PERFORMANCE STANDARDS; IMPRESSION MANAGEMENT; SUSTAINABILITY REPORTS; ORGANIZATIONAL LEGITIMACY; CSR; DISCLOSURE; ENHANCEMENT; OBFUSCATION; DIRECTORS	Companies are fully aware of the importance of including the Sustainable Development Goals (SDGs) in their corporate social responsibility (CSR) strategies, and of the importance of ensuring that the information disclosed allows groups to be identified. The business contribution to the 2030 Agenda is of interest, as it entails an accurate representation of company identity and is congruent with i…	[Garcia-Sanchez, Isabel-Maria] Univ Salamanca, Inst Multidisciplinar Empresa, Salamanca 37007, Spain; [Amor-Esteban, Victor] Univ Salamanca, Dept Estadist, Salamanca 37007, Spain; [Galindo-Alvarez, David] Univ Salamanca, Fac Econ & Empresa, Salamanca 37007, Spain	Garcia-Sanchez, IM (corresponding author), Univ Salamanca, Inst Multidisciplinar Empresa, Salamanca 37007, Spain.	lajefa@usal.es; vamor@usal.es; davidgalindo97@usal.es	Garcia-Sanchez, Isabel-Maria/F-4271-2016	Garcia-Sanchez, Isabel-Maria/0000-0003-4711-8631			Aaker J, 2010, J CONSUM RES, V37, P224, DOI 10.1086/651566; Adams C., 2006, BUSINESS STRATEGY EN, V15, P275, DOI DOI 10.1002/BSE.531; Adams C.A., 2008, ACCOUNT AUDIT ACCOUN, V21, P365, DOI DOI 10.1108/09513570810863950; Ali I, 2020, MEDITARI ACCOUNT RES, DOI 10.1108/MEDAR-02-2020-0722; Amor-Esteban V, 2018, ADM SCI, V8, DOI 10.3390/admsci8030050; Balcerzak AP, 2020, ADM SCI, V10, DOI 10.3390/adms…	72	0	0	0	0	MDPI	BASEL	ST ALBAN-ANLAGE 66, CH-4052 BASEL, SWITZERLAND		2071-1050		SUSTAINABILITY-BASEL	Sustainability	DEC	2020	12	24
J	Glazebrook, T; Opoku, E				Glazebrook, Tricia; Opoku, Emmanuela			Gender and Sustainability: Learning from Women's Farming in Africa	SUSTAINABILITY			English	Article						sustainability; Sustainable Development Goals; Africa; Ghana; women and gender; agriculture; food security; climate change; capital economics; care labor; logics; practices; ecosystem services	CLIMATE; AGRICULTURE	Africa was the only continent not to achieve the 2015 Millennium Development Goal of 50% poverty reduction. This paper asks whether Africa will fare better in meeting Sustainable Development Goals (SDGs) addressing poverty and hunger by 2030. To answer this question, we examine a diverse body of literature and provide relevant longitudinal data collected over 13 years of field research. We find t…	[Glazebrook, Tricia] Washington State Univ, Sch Polit Philosophy & Publ Affairs, Pullman, WA 99164 USA; [Opoku, Emmanuela] Univ Dev Studies, Dept Environm Sci, Navrongo 00000, Ghana	Glazebrook, T (corresponding author), Washington State Univ, Sch Polit Philosophy & Publ Affairs, Pullman, WA 99164 USA.	patricia.glazebrook@wsu.edu; EmmanuelaOpoku@my.unt.edu					ADB, 2017, AFR EC PERF IMPR 201; ADGB, CORP INF; Akayeti E., 2019, RES WORK NAARA EARLY; Amadu FO, 2020, ECOL ECON, V167, DOI 10.1016/j.ecolecon.2019.106443; [Anonymous], 2019, UN NEWS; Antwi-Agyei P, 2019, GEOSCIENCES, V9, DOI 10.3390/geosciences9070286; Beegle K, 2016, POVERTY RISING AFRIC; Ben-Ari N., 2014, GENDERING AGR WOMEN; C2ES, GLOB EM; Cotula L., 2009, AGR INVESTMENT INT L; Descartes R.…	89	0	0	0	0	MDPI	BASEL	ST ALBAN-ANLAGE 66, CH-4052 BASEL, SWITZERLAND		2071-1050		SUSTAINABILITY-BASEL	Sustainability	DEC	2020	12	24
J	Lisboa, SN; Mate, R; Manjate, A; Sitoe, A				Lisboa, Sa Nogueira; Mate, Rosta; Manjate, Americo; Sitoe, Almeida			Applying the ICAT Sustainable Development Methodology to Assess the Impacts of Promoting a Greater Sustainability of the Charcoal Value Chain in Mozambique	SUSTAINABILITY			English	Article						charcoal value chain; sustainable development goal; national determine action; enhanced transparency framework; greenhouse gas emission; charcoal production; biomass energy	CONSUMPTION; EQUATIONS; MAPUTO	This study assesses greenhouse gas emission (GHG) reductions and sustainable development impacts connected to the nationally appropriate mitigation action (NAMA) on sustainable charcoal production in Mozambique. The analysis covers the results of the ex-ante assessment of the NAMA potential contribution to the achievement of Mozambique's Nationally Determined Contribution (NDC) target. The expect…	[Lisboa, Sa Nogueira; Mate, Rosta; Manjate, Americo; Sitoe, Almeida] Eduardo Mondlane Univ, Fac Agron & Forest Engn, Maputo 1100, Mozambique	Lisboa, SN (corresponding author), Eduardo Mondlane Univ, Fac Agron & Forest Engn, Maputo 1100, Mozambique.	sanogueiralisboa@gmail.com; rostamate@gmail.com; rildomanjate@yahoo.com.br; almeidasitoe@gmail.com			Initiative for Climate Action Transparency-ICAT; World Resources Institute, UNEP DTU Partnership	This work was funded by the Initiative for Climate Action Transparency-ICAT with support from the World Resources Institute, UNEP DTU Partnership.	Alberto M.M., 2006, CONTRIBUTION FORESTR; Batidzirai B., 2006, ENERGY SUSTAIN DEV, V10, P54, DOI DOI 10.1016/S0973-0826(08)60507-4; Baumert S, 2016, ENERGY SUSTAIN DEV, V33, P129, DOI 10.1016/j.esd.2016.06.003; Brouwer R, 2004, BIOMASS BIOENERG, V27, P233, DOI 10.1016/j.biombioe.2004.01.005; Brown S., 1996, Commonwealth Forestry Review, V75, P80; Chidumayo EN, 2013, ENERGY SUSTAIN DEV, V17, P86, …	34	0	0	0	0	MDPI	BASEL	ST ALBAN-ANLAGE 66, CH-4052 BASEL, SWITZERLAND		2071-1050		SUSTAINABILITY-BASEL	Sustainability	DEC	2020	12	24
J	Oanh, PT; Tamura, M; Kumano, N; Nguyen, QV				Pham Thi Oanh; Tamura, Makoto; Kumano, Naoko; Quang Van Nguyen			Cost-Benefit Analysis of Mixing Gray and Green Infrastructures to Adapt to Sea Level Rise in the Vietnamese Mekong River Delta	SUSTAINABILITY			English	Article						inundation; adaptation; protection; dike; mangrove; cost-benefit analysis	CLIMATE-CHANGE; MANGROVE FOREST; COASTAL AREAS; VULNERABILITY; IMPACT	This study evaluated inundation impacts and the economic damage resulting from sea level rise (SLR) in the Vietnamese Mekong River Delta (VMRD), and identified the effectiveness of mixing gray and green infrastructures using cost-benefit analysis. The results showed that the VMRD could potentially be heavily affected by SLR. Without the implementation of proper adaptations, more than 90% of this …	[Pham Thi Oanh; Tamura, Makoto; Quang Van Nguyen] VNU Vietnam Japan Univ, Climate Change & Dev, Hanoi 10000, Vietnam; [Tamura, Makoto] Ibaraki Univ, Global & Local Environm Cocreat Inst, Ibaraki 3108512, Japan; [Kumano, Naoko] Ehime Univ, Grad Sch Agr, Matsuyama, Ehime 7908577, Japan	Oanh, PT (corresponding author), VNU Vietnam Japan Univ, Climate Change & Dev, Hanoi 10000, Vietnam.	oanhpham.241191@gmail.com; makoto.tamura.rks@vc.ibaraki.ac.jp; kumano.naoko.xi@ehime-u.ac.jp; quangmda@gmail.com			Environment Research and Technology Development Fund of the Environmental Restoration and Conservation Agency of Japan [JPMEERF20172012, JPMEERF20S11811]; JSPS KAKENHIMinistry of Education, Culture, Sports, Science and Technology, Japan (MEXT)Japan Society for the Promotion of ScienceGrants-in-Aid for Scientific Research (KAKENHI) [20K12300]	This research was funded in part by the Environment Research and Technology Development Fund (JPMEERF20172012, JPMEERF20S11811) of the Environmental Restoration and Conservation Agency of Japan and JSPS KAKENHI Grant Number 20K12300.	Albert S, 2017, ENVIRON RES LETT, V12, DOI 10.1088/1748-9326/aa7e68; Alverson K, 2012, OCEANOGRAPHY, V25, P231, DOI 10.5670/oceanog.2012.101; Anthony EJ, 2015, SCI REP-UK, V5, DOI 10.1038/srep14745; Arndt C, 2015, SUSTAINABILITY-BASEL, V7, P4131, DOI 10.3390/su7044131; Asuncion R.C., 2017, ASIAN DEV BANK, V507, P10; Besset M, 2019, ESTUAR COAST SHELF S, V226, DOI 10.1016/j.ecss.2019.106263; Browd…	58	0	0	0	0	MDPI	BASEL	ST ALBAN-ANLAGE 66, CH-4052 BASEL, SWITZERLAND		2071-1050		SUSTAINABILITY-BASEL	Sustainability	DEC	2020	12	24
J	Renta-Davids, AI; Camarero-Figuerola, M; Tierno-Garcia, JM				Renta-Davids, Ana-Ines; Camarero-Figuerola, Marta; Tierno-Garcia, Juana-Maria			Assessment of the Quality Education Awareness Competence of Pre-Service Educators Using Vignettes	SUSTAINABILITY			English	Article						quality education awareness; pre-service educators; vignette question design	SUSTAINABLE DEVELOPMENT; SCHOOL	For decades, higher education institutions have been incorporating sustainability principles. Spanish universities have considered it important that sustainability principles are integrated into the university curriculum, in order to contribute to the education of socially-responsible professionals. The present research aims to estimate pre-service educators' awareness of selected challenges pose…	[Renta-Davids, Ana-Ines; Camarero-Figuerola, Marta; Tierno-Garcia, Juana-Maria] Univ Rovira & Virgili, Dept Pedag, Tarragona 43007, Spain	Camarero-Figuerola, M (corresponding author), Univ Rovira & Virgili, Dept Pedag, Tarragona 43007, Spain.	anaines.renta@urv.cat; marta.camarero@urv.cat; juanamaria.tierno@urv.cat		Renta Davids, Ana Ines/0000-0002-0145-5141			Aguinis H, 2014, ORGAN RES METHODS, V17, P351, DOI 10.1177/1094428114547952; Albareda-Tiana S, 2018, SUSTAINABILITY-BASEL, V10, DOI 10.3390/su10103698; Albareda-Tiana S, 2018, INT J SUST HIGHER ED, V19, P473, DOI 10.1108/IJSHE-05-2017-0069; AYERS J, 2020, SUSTAINABILITY-BASEL, V12, DOI DOI 10.3390/SU12135389; Barth M., 2007, INT J SUST HIGHER ED, V8, P416, DOI [DOI 10.1108/14676370710823582, 10.1…	69	0	0	1	1	MDPI	BASEL	ST ALBAN-ANLAGE 66, CH-4052 BASEL, SWITZERLAND		2071-1050		SUSTAINABILITY-BASEL	Sustainability	DEC	2020	12	23
J	Munar, JLS; De Juana-Espinosa, S; Martinez-Buelvas, L; Abarca, YV; Tirado, JO				Silva Munar, Jose Luis; De Juana-Espinosa, Susana; Martinez-Buelvas, Laura; Vecchiola Abarca, Yanina; Orellana Tirado, Joan			Organizational Happiness Dimensions as a Contribution to Sustainable Development Goals: A Prospective Study in Higher Education Institutions in Chile, Colombia and Spain	SUSTAINABILITY			English	Article						happiness dimensions; organizational happiness; cross-national research; prospective research; Delphi methodology	POSITIVE PSYCHOLOGY; WORK ENGAGEMENT; WELL; SATISFACTION; DELPHI; HAPPY	The aim of this study is to reveal the perception of current and future organizational happiness in the context of higher education institutions (HEIs) in a cross-national study, to reveal exploratory scenarios supporting the UN's sustainable development goals (SDGs). Six dimensions of organizational happiness were considered for this study: Meaning, reliable relationships, positive emotions, eng…	[Silva Munar, Jose Luis; Vecchiola Abarca, Yanina; Orellana Tirado, Joan] Univ Atacama, Fac Engn, Commercial Engn Dept, Copiapo 1530000, Chile; [De Juana-Espinosa, Susana] Univ Alicante, Fac Econ & Business, E-03690 Alicante, Spain; [Martinez-Buelvas, Laura] Univ Tecnol Bolivar, Fac Engn, Ind Engn Dept, Cartagena De Indias 130010, Colombia	De Juana-Espinosa, S (corresponding author), Univ Alicante, Fac Econ & Business, E-03690 Alicante, Spain.	Susana.Espinosa@ua.es; lmartinez@utb.edu.co; yanina.vecchiola@uda.cl; joan.orellana@uda.cl			Universidad de Atacama (Chile) [22378]	This article is part of the DIUDA Iniciacion 2018 Project (Exempt Resolution No. 38 of June 28, 2019), No. 22378 funded by the Universidad de Atacama (Chile). The authors would like to express their thanks to everyone who contributed to the research.	Ajzen I, 2015, HEALTH PSYCHOL REV, V9, P131, DOI 10.1080/17437199.2014.883474; Allen MS, 2016, J CHANG MANAG, V16, P55, DOI 10.1080/14697017.2015.1128471; Appiah R, 2020, APPL PSYCHOL-HLTH WE, V12, P828, DOI 10.1111/aphw.12212; Arape J., 2000, MANUAL METODOLOGIAS; Bakker A.B., 2008, CAREER DEV INT, V13, P209, DOI DOI 10.1108/13620430810870476; Bassi M, 2013, APPL RES QUAL LIFE, V8, P427, DOI 10.1…	72	0	0	1	1	MDPI	BASEL	ST ALBAN-ANLAGE 66, CH-4052 BASEL, SWITZERLAND		2071-1050		SUSTAINABILITY-BASEL	Sustainability	DEC	2020	12	24
J	Adeyanju, E; Okeke, CA; Akinwumi, I; Busari, A				Adeyanju, Emmanuel; Okeke, Chukwueloka Austin; Akinwumi, Isaac; Busari, Ayobami			Subgrade Stabilization using Rice Husk Ash-based Geopolymer (GRHA) and Cement Kiln Dust (CKD)	CASE STUDIES IN CONSTRUCTION MATERIALS			English	Article						Subgrade; Geopolymer stabilization; Pavement layer materials; Sustainability; Waste utilization	CALCIUM CARBIDE RESIDUE; BLAST-FURNACE SLAG; FLY-ASH; GEOTECHNICAL PROPERTIES; SOIL STABILIZATION; ALKALINE ACTIVATOR; EXPANSIVE SOIL; SOFT CLAY; IMPROVEMENT; BEHAVIOR	This study explores the use of two wastes (rice husk ash (RHA) and cement kiln dust (CKD)) for improving the mechanical strength of a subgrade soil obtained from a failed road section in Nigeria. It presents an experimental insight on the stabilization of the soil with CKD and CKD + RHA-based geopolymer. In the RHA-based geopolymer, CKD was included as supplementary material for activator reducti…	[Adeyanju, Emmanuel; Okeke, Chukwueloka Austin; Akinwumi, Isaac; Busari, Ayobami] Covenant Univ, Dept Civil Engn, Ota, Ogun State, Nigeria	Adeyanju, E (corresponding author), Covenant Univ, Dept Civil Engn, Ota, Ogun State, Nigeria.	Emmanuel.adeyanju@stu.cu.edu.ng			Covenant University	This study was supported by Covenant University, especially the Chancellor, for the chancellor's scholarship award received by Dotun Adeyanju. The entire Civil Engineering department of Covenant University, chiefly, the Geotechnical laboratory staff. Dotun Adeyanju humbly say Domo arigato to laboratory staff of Reynolds Construction Company (RCC) and Julius Berger (JB), Dr Boyo, Engr. Lateef and …	Adebanji O., 2018, INT J CIVIL ENG TECH, V9, P1114; Adeyanju E.A., 2019, IOP C SER MAT SCI EN, P1; Adeyanju E, 2019, SN APPL SCI, V1, DOI 10.1007/s42452-019-1583-0; Ahmari S, 2013, CONSTR BUILD MATER, V40, P1002, DOI 10.1016/j.conbuildmat.2012.11.069; Ahmed A, 2018, PROC INST CIV ENG-GR, V171, P12, DOI 10.1680/jgrim.16.00038; Al-Homidy AA, 2017, J ROCK MECH GEOTECH, V9, P749, DOI 10.1016/j.jrmge.…	58	0	0	1	1	ELSEVIER	AMSTERDAM	RADARWEG 29, 1043 NX AMSTERDAM, NETHERLANDS	2214-5095			CASE STUD CONSTR MAT	Case Stud. Constr. Mater.	DEC	2020	13
J	Yuan, MH; Lo, SL				Yuan, Mei-Hua; Lo, Shang-Lien			Ecosystem services and sustainable development: Perspectives f1 rom the food-energy-water Nexus	ECOSYSTEM SERVICES			English	Article						Food-energy-water; Nexus; Ecosystem services; Sustainable development; ARIES, geographically weighted logistic regression	POVERTY ALLEVIATION; FRAMEWORK; CONSERVATION; INDICATORS; RESTORATION; ASSESSMENTS; RECREATION; SECURITY; SUPPORT; LINKING	The maintenance of the total natural capital stocks has received increased attention worldwide for its ability to achieve sustainable development. However, the claim that ecosystem services (ES) contribute to sustainability has not been sufficiently verified. In this study, we explore how major ecosystem functions affect food, energy, and water (FEW) sustainability. This research addresses the im…	[Yuan, Mei-Hua; Lo, Shang-Lien] Natl Taiwan Univ, Grad Inst Environm Engn, Taipei, Taiwan	Lo, SL (corresponding author), Natl Taiwan Univ, Grad Inst Environm Engn, Taipei, Taiwan.	sllo@ntu.edu.tw			National Taiwan University from Excellence Research Program - Core Consortiums [NTUCCP-109L901003, NTU-109L8836, NTU-109L891201]; NTU Research Center for Future Earth from The Featured Areas Research Center Program by the Ministry of Education (MOE) in Taiwan; Ministry of Science and Technology of the Republic of ChinaMinistry of Science and Technology, China [MOST108-2621-M-002-MY2]	This work was financially supported by National Taiwan University from Excellence Research Program - Core Consortiums (NTUCCP-109L901003, NTU-109L8836, NTU-109L891201), and NTU Research Center for Future Earth from The Featured Areas Research Center Program within the framework of the Higher Education Sprout Project by the Ministry of Education (MOE) in Taiwan, and the Ministry of Science and Tec…	Bagstad K., 2011, ARIES REPORT SERIES, V1; Bagstad KJ, 2017, LANDSCAPE ECOL, V32, P77, DOI 10.1007/s10980-016-0430-6; Bagstad KJ, 2016, REG ENVIRON CHANGE, V16, P2005, DOI 10.1007/s10113-015-0756-7; Bagstad KJ, 2013, ECOSYST SERV, V5, pE27, DOI 10.1016/j.ecoser.2013.07.004; Balbi S., 2019, ENVIRON RES LETT, P14; Barbosa A, 2019, SCI TOTAL ENVIRON, V652, P1463, DOI 10.1016/j.scitotenv.2018.10.416;…	84	1	1	3	3	ELSEVIER	AMSTERDAM	RADARWEG 29, 1043 NX AMSTERDAM, NETHERLANDS	2212-0416			ECOSYST SERV	Ecosyst. Serv.	DEC	2020	46
J	Hasan, MM; Magalhaes, RJS; Ahmed, S; Ahmed, S; Biswas, T; Fatima, Y; Islam, MS; Hossain, MS; Mamun, AA				Hasan, Md Mehedi; Magalhaes, Ricardo J. Soares; Ahmed, Saifuddin; Ahmed, Sayem; Biswas, Tuhin; Fatima, Yaqoot; Islam, Md Saimul; Hossain, Md Shahadut; Mamun, Abdullah A.			Meeting the Global Target in Reproductive, Maternal, Newborn, and Child Health Care Services in Low- and Middle-Income Countries	GLOBAL HEALTH-SCIENCE AND PRACTICE			English	Article							COUNTDOWN; COVERAGE; EQUITY; TRENDS	Introduction: Improving reproductive, maternal, newborn, and child health (RMNCH) care services is imperative for reducing maternal and child mortaliiy. Many low- and middle-income countries (LMICs) are striving to achieve RMNCH-related Sustainable Development Goals (SDGs). We monitored progress, made projections, and calculated the average annual rate of change needed to achieve universal (100%)…	[Hasan, Md Mehedi; Biswas, Tuhin; Fatima, Yaqoot; Mamun, Abdullah A.] Univ Queensland, Inst Social Sci Res, Indooroopilly, Qld, Australia; [Hasan, Md Mehedi; Biswas, Tuhin; Mamun, Abdullah A.] Univ Queensland, Australian Res Council, Ctr Excellence Children & Families Life Course, Indooroopilly, Qld, Australia; [Magalhaes, Ricardo J. Soares] Univ Queensland, Sch Vet Sci, Spatial Epidemiol Lab, Ga…	Hasan, MM (corresponding author), Univ Queensland, Inst Social Sci Res, Indooroopilly, Qld, Australia.; Hasan, MM (corresponding author), Univ Queensland, Australian Res Council, Ctr Excellence Children & Families Life Course, Indooroopilly, Qld, Australia.	m.m.hasan@uqconnect.edu.au	; Mamun, Abdullah/A-4673-2011	Hasan, Md. Mehedi/0000-0001-7801-0506; Mamun, Abdullah/0000-0002-1535-8086	University of QueenslandUniversity of Queensland; Commonwealth Government of AustraliaAustralian Government	MMH acknowledges the financial assistance from the University of Queensland and the Commonwealth Government of Australia to undertake his PhD.	Alonso PL, 2013, VACCINE, V31, pB3, DOI 10.1016/j.vaccine.2013.02.035; Boerma JT, 2008, LANCET, V371, P1259, DOI 10.1016/S0140-6736(08)60560-7; Boerma T, 2018, LANCET, V391, P1538, DOI 10.1016/S0140-6736(18)30104-1; Bryce J, 2008, LANCET, V371, P1247, DOI 10.1016/S0140-6736(08)60559-0; Bryce J, 2006, LANCET, V368, P1067, DOI 10.1016/S0140-6736(06)69339-2; Demographic and Health Surveys (DHS) Prog…	21	0	0	1	1	JOHNS HOPKINS CENTER COMMUNICATION PROGRAMS-CCP	BALTIMORE	KNOWLEDGE SUCCESS PROJECT, 111 MARKET PLACE, STE 310, BALTIMORE, MD, UNITED STATES	2169-575X			GLOB HEALTH-SCI PRAC	Glob. Health	DEC	2020	8	4
J	Baena-Morales, S; Martinez-Roig, R; Hernadez-Amoros, MJ				Baena-Morales, Salvador; Martinez-Roig, Rosabel; Hernadez-Amoros, Maria J.			Sustainability and Educational Technology-A Description of the Teaching Self-Concept	SUSTAINABILITY			English	Article						educational technology; education for sustainable development; competency-based teaching; self-evaluation	DEVELOPMENT GOALS; STUDENTS; TEACHERS; ICT; COMPETENCES; CURRICULUM; ATTITUDES; TRANSFORMATION; INFORMATION; FRAMEWORK	The work of teaching is fundamental for achieving Agenda 2030, which defends the importance of improving quality in education (Sustainable Development Goal SDG 4), gender equality (SDG 5) and responsible consumption (SDG 12). Thus, the aim of the present study was to analyse teachers' self-perceived digital competence as regards their eco-responsible use of technology. A total of 259 teachers in …	[Baena-Morales, Salvador; Martinez-Roig, Rosabel; Hernadez-Amoros, Maria J.] Univ Alicante, Fac Educ, Dept Gen & Specif Didact, Alicante 03690, Spain	Hernadez-Amoros, MJ (corresponding author), Univ Alicante, Fac Educ, Dept Gen & Specif Didact, Alicante 03690, Spain.	salvador.baena@ua.es; rmr67@gcloud.ua.es; josefa.hernandez@ua.es		Baena-Morales, Salvador/0000-0002-6722-3714	Research Group "GIDU-EDUTIC-IN" [Vigrob-330]	This work was supported by Research Group "GIDU-EDUTIC-IN" (ID: Vigrob-330).	Al-Sadee M., 2012, KNOWLEDGE ATTITUDES; Alvarez-Garcia O, 2018, ENSEN CIENC, V36, P117, DOI 10.5565/rev/ensciencias.2338; Ambusaidi A., 2016, J ED SUSTAIN DEV, V10, P3, DOI DOI 10.1177/0973408215625528; Murga-Menoyo MA, 2015, FORO EDUC-SPAIN, V13, P55, DOI 10.14516/fde.2015.013.019.004; Avalos C, 2019, J NEW APPROACHES EDU, V8, P227, DOI 10.7821/naer.2019.7.438; Aznar Minguet P., 2013, EDUC XX1, …	102	0	0	2	2	MDPI	BASEL	ST ALBAN-ANLAGE 66, CH-4052 BASEL, SWITZERLAND		2071-1050		SUSTAINABILITY-BASEL	Sustainability	DEC	2020	12	24
J	Cerreta, M; Elefante, A; La Rocca, L				Cerreta, Maria; Elefante, Alessia; La Rocca, Ludovica			A Creative Living Lab for the Adaptive Reuse of the Morticelli Church: The SSMOLL Project	SUSTAINABILITY			English	Article						cultural heritage; adaptive reuse; urban regeneration; community-based approach; culture-driven innovation; collaborative decision-making process; co-evaluation; intrinsic value	ECOSYSTEM SERVICES; VALUES; REGENERATION; LANDSCAPES; PEOPLE; MAP	The international debate on the adaptive reuse of cultural heritage sites consistent with the Sustainable Development Goals has become increasingly important in the implementation of circular economy models for urban policies. The new values that characterize cultural assets, considered the result of a collaborative process, can enhance both manufactured and human capital, and provide the basis f…	[Cerreta, Maria; La Rocca, Ludovica] Federico II Univ Naples, Dept Architecture DiARC, I-80134 Naples, Italy; [Elefante, Alessia] Blam, Urban Regenerat & Social Innovat, I-84133 Salerno, Italy	Cerreta, M (corresponding author), Federico II Univ Naples, Dept Architecture DiARC, I-80134 Naples, Italy.	maria.cerreta@unina.it; info@blamteam.com; ludovica.larocca@unina.it	Cerreta, Maria/AAA-2233-2021	CERRETA, Maria/0000-0002-7717-6210			Ballon P., 2015, INFO, V17, DOI [10.1108/info-04-2015-0024, DOI 10.1108/INFO-04-2015-0024]; Bergvall-Kareborn B., 2009, P ISPIM INN S NEW YO; Borri D., 2017, BENEFIT COST ANAL, P249; BOTTERO M, 2020, SUSTAINABILITY-BASEL, V12, DOI DOI 10.3390/su12031071; Bromley RDF, 2005, URBAN STUD, V42, P2407, DOI 10.1080/00420980500379537; Brown G, 2007, APPL GEOGR, V27, P89, DOI 10.1016/j.apgeog.2006.11.002;…	86	0	0	1	1	MDPI	BASEL	ST ALBAN-ANLAGE 66, CH-4052 BASEL, SWITZERLAND		2071-1050		SUSTAINABILITY-BASEL	Sustainability	DEC	2020	12	24
J	Ejarque, AT; Campos, V				Ejarque, Ana T.; Campos, Vanessa			Assessing the Economy for the Common Good Measurement Theory Ability to Integrate the SDGs into MSMEs	SUSTAINABILITY			English	Article						corporate sustainability; sustainability management tools; economy for the common good; sustainable development goals; confirmatory factor analysis	CORPORATE SUSTAINABILITY; FIT INDEXES; MANAGEMENT; FRAMEWORK; GOALS; SIZE	Over the past decades, sustainability and corporate sustainability have gained a lot of attention. Currently, the focus of attention has shifted to the integration of the Sustainable Development Goals (SDGs) into businesses operation. The extant literature points to the proposed frameworks as not fitting micro, small, and medium-sized enterprises (MSME) reality and, also, to a lack of empirical e…	[Ejarque, Ana T.; Campos, Vanessa] Univ Valencia, Business Adm Dept, Fac Econ, Valencia 46022, Spain	Campos, V (corresponding author), Univ Valencia, Business Adm Dept, Fac Econ, Valencia 46022, Spain.	Ana.T.Ejarque@uv.es; Vanessa.Campos@uv.es		Campos-Climent, Vanessa/0000-0002-9561-7761	Humanistic Management Practices gGmbH	This research was funded by Humanistic Management Practices gGmbH.	AKAIKE H, 1974, IEEE T AUTOMAT CONTR, VAC19, P716, DOI 10.1109/TAC.1974.1100705; Allen C, 2017, SUSTAIN SCI, V12, P975, DOI 10.1007/s11625-017-0437-1; Bansal P, 2005, STRATEGIC MANAGE J, V26, P197, DOI 10.1002/smj.441; Bos-Brouwers HEJ, 2010, BUS STRATEG ENVIRON, V19, P417, DOI 10.1002/bse.652; Brown T.A., 2006, CONFIRMATORY FACTOR; Brundtland G.H., 1987, OUR COMMON FUTURE; Crane A, 2014, CALIF M…	53	0	0	2	2	MDPI	BASEL	ST ALBAN-ANLAGE 66, CH-4052 BASEL, SWITZERLAND		2071-1050		SUSTAINABILITY-BASEL	Sustainability	DEC	2020	12	24
J	Emmanuel, O; Ananya, M; Misra, S; Koyuncu, M				Emmanuel, Okewu; Ananya, M.; Misra, Sanjay; Koyuncu, Murat			A Deep Neural Network-Based Advisory Framework for Attainment of Sustainable Development Goals 1-6	SUSTAINABILITY			English	Article						sustainability development goals; predictive analytics models; developing economies; deep neural network	PERFORMANCE; SYSTEMS	Research in sustainable development, program design and monitoring, and evaluation requires data analytics for the Sustainable Developments Goals (SDGs) not to suffer the same fate as the Millennium Development Goals (MDGs). The MDGs were poorly implemented, particularly in developing countries. In the SDGs dispensation, there is a huge amount of development-related data that needs to be harnesse…	[Emmanuel, Okewu] Univ Lagos, Ctr Informat & Technol, Lagos 100001, Nigeria; [Ananya, M.] Tech Univ Munich, Dept Informat, D-80333 Munich, Germany; [Misra, Sanjay] Covenant Univ, Coll Engn, Dept Elect & Informat Engn EIE, Ogun 112233, Nigeria; [Misra, Sanjay; Koyuncu, Murat] Atilim Univ, Fac Engn, Dept Informat Syst Engn, TR-06830 Ankara, Turkey	Misra, S (corresponding author), Covenant Univ, Coll Engn, Dept Elect & Informat Engn EIE, Ogun 112233, Nigeria.; Misra, S (corresponding author), Atilim Univ, Fac Engn, Dept Informat Syst Engn, TR-06830 Ankara, Turkey.	eokewu@unilag.edu.ng; ge25daj@mytum.de; Sanjay.misra@covenantuniversity.edu.ng; murat.koyuncu@atilim.edu.tr	Misra, Sanjay/K-2203-2014	Misra, Sanjay/0000-0002-3556-9331			Aaronson S.A., 2019, DATA IS DEV ISSUE; Aji A.F., 2019, P ICLR 2019 C MOSC R; [Anonymous], 2016, REP INT AG EXP GROUP; Bamberger M., 2017, EVALUATING SUSTAINAB; Brownlee J., 2017, MACH LEARN MASTERY; Brownlee J., 2019, DEEP LEARNING PERFOR; Dauphin Yann N, 2014, ADV NEURAL INFORM PR, P2933, DOI DOI 10.5555/2969033.2969154; Glorot X., 2010, UNDERSTANDING DIFFIC; Gorton I, 2011, ESSENTIAL SOFTWARE …	49	0	0	0	0	MDPI	BASEL	ST ALBAN-ANLAGE 66, CH-4052 BASEL, SWITZERLAND		2071-1050		SUSTAINABILITY-BASEL	Sustainability	DEC	2020	12	24
J	Jimenez, P; Maria-Dolores, D; Beltran, S				Jimenez, Pilar; Maria-Dolores, David; Beltran, Stephany			An Integrative and Sustainable Workplace Mobility Plan: The Case Study of Navantia-Cartagena (Spain)	SUSTAINABILITY			English	Article						Sustainable Workplace Mobility Plan; mobility management; urban sustainability; active modes; low emissions; commuter trips	TRAVEL; TRANSPORT; AREAS	The United Nations Sustainable Development Goals have been the strategic aims of many interventions in society recently. Navantia has developed a Sustainable Workplace Mobility Plan motivated by Sustainable Development Goal 11, Sustainable cities. Navantia is a leading Spanish company in the design and construction of high technology military and civilian vessels. This project is focused on the N…	[Jimenez, Pilar; Maria-Dolores, David; Beltran, Stephany] Tech Univ Cartagena, Dept Min & Civil Engn, Cartagena 30203, Spain	Jimenez, P (corresponding author), Tech Univ Cartagena, Dept Min & Civil Engn, Cartagena 30203, Spain.	pilar.jimenez@upct.es; david.mespejo@edu.upct.es; stephany.beltran@edu.upct.es			CATEDRA ISAAC PERAL-NAVANTIA [6180/20IMC-DUP]	This research was funded by 'CATEDRA ISAAC PERAL-NAVANTIA', grant number 6180/20IMC-DUP.	[Anonymous], 2015, SUSTAINABLE DEV GOAL; [Anonymous], 2020, CALCULATION EMISSION; Arsenio E, 2016, RES TRANSP ECON, V55, P30, DOI 10.1016/j.retrec.2016.04.008; Banister D, 2008, TRANSPORT POLICY, V15, P73, DOI 10.1016/j.tranpol.2007.10.005; Bartle C, 2019, TRANSPORT RES A-POL, V126, P297, DOI 10.1016/j.tra.2019.04.012; Cairns S, 2010, TRANSPORT RES A-POL, V44, P473, DOI 10.1016/j.tra.2010.03.010;…	25	0	0	0	0	MDPI	BASEL	ST ALBAN-ANLAGE 66, CH-4052 BASEL, SWITZERLAND		2071-1050		SUSTAINABILITY-BASEL	Sustainability	DEC	2020	12	24
J	Meseguer-Sanchez, V; Lopez-Martinez, G; Molina-Moreno, V; Belmonte-Urena, LJ				Meseguer-Sanchez, Victor; Lopez-Martinez, Gabriel; Molina-Moreno, Valentin; Jesus Belmonte-Urena, Luis			The Role of Women in a Family Economy. A Bibliometric Analysis in Contexts of Poverty	SUSTAINABILITY			English	Article						family economy; household; poverty; sustainable development; female; gender transformative approaches	REPRODUCTIVE HEALTH; RURAL HOUSEHOLDS; INCOME; EMPOWERMENT; STRATEGIES; EMPLOYMENT; MEXICO; WORLD; FARM	The concept of family economy in the context of extreme poverty is of interest when it comes to analyzing the strategies displayed to prevent or reduce the effects of this situation of exclusion. Gender roles in the nucleus of the family institution will indicate the distribution of these tasks, so that we can understand, in the case of the role of women, the specific weight of their actions in t…	[Meseguer-Sanchez, Victor] Catholic Univ Murcia, Int Chair Social Responsibil, Murcia 30107, Spain; [Lopez-Martinez, Gabriel] Univ Alicante, Dept Contemporary Humanities, Alicante 03690, Spain; [Molina-Moreno, Valentin] Univ Granada, Dept Management 1, Granada 18071, Spain; [Jesus Belmonte-Urena, Luis] Univ Almeria, Dept Econ & Business, Almeria 04120, Spain	Belmonte-Urena, LJ (corresponding author), Univ Almeria, Dept Econ & Business, Almeria 04120, Spain.	jvmeseguer@ucam.edu; gabriel.lopez@ua.es; vmolina2@ugr.es; lbelmont@ual.es		molina, valentin/0000-0003-2679-3195			Abad-Segura E, 2020, PROCESSES, V8, DOI 10.3390/pr8050631; Abad-Segura E, 2019, SUSTAINABILITY-BASEL, V11, DOI 10.3390/su11195382; ALLAN H, 1991, BRIT J SOCIOL, V42, P159, DOI 10.2307/590857; Amin R, 2001, WORLD DEV, V29, P1611, DOI 10.1016/S0305-750X(01)00055-9; Angelsen A, 2014, WORLD DEV, V64, pS12, DOI 10.1016/j.worlddev.2014.03.006; Banaji J., 1977, CAPITAL CLASS, V1, P1, DOI [10.1177/030981…	92	0	0	1	1	MDPI	BASEL	ST ALBAN-ANLAGE 66, CH-4052 BASEL, SWITZERLAND		2071-1050		SUSTAINABILITY-BASEL	Sustainability	DEC	2020	12	24
J	Moro-Visconti, R; Rambaud, SC; Pascual, JL				Moro-Visconti, Roberto; Cruz Rambaud, Salvador; Lopez Pascual, Joaquin			Sustainability in FinTechs: An Explanation through Business Model Scalability and Market Valuation	SUSTAINABILITY			English	Article						financial innovation; value chains; scalability; digital platforms; financial ecosystem; discounted cash flows; market value; Sustainable Development Goals	TAXONOMY; FUTURE	Framework: Financial Technology (FinTech) is an industry composed of diversified firms that combine financial services with innovative technologies. The research question and main goal are attempting to answer whether they are more similar to traditional banks or trendy technological firms deploying their innovativeness to favor financial inclusion and sustainability. Justification: Evaluators ma…	[Moro-Visconti, Roberto] Univ Cattolica Sacro Cuore, Dept Econ & Business Management Sci, I-20123 Milan, Italy; [Cruz Rambaud, Salvador] Univ Almeria, Dept Econ & Empresa, Almeria 04120, Spain; [Lopez Pascual, Joaquin] Univ Rey Juan Carlos, Dept Econ Empresa, Vicalvaro 28032, Spain	Moro-Visconti, R (corresponding author), Univ Cattolica Sacro Cuore, Dept Econ & Business Management Sci, I-20123 Milan, Italy.	roberto.moro@unicatt.it; scruz@ual.es; joaquin.lopez@urjc.es	Visconti, Roberto Moro/AAH-5997-2019; PASCUAL, JOAQUIN LOPEZ/Q-4225-2018	Visconti, Roberto Moro/0000-0002-3458-5161; PASCUAL, JOAQUIN LOPEZ/0000-0002-6236-9853; Cruz Rambaud, Salvador/0000-0002-1318-1221	Universita Cattolica del Sacro Cuore, Milan, Italy; Spanish Ministry of Economy and Competitiveness [DER2016-76053R]	This research has been equally funded by a research grant from the Universita Cattolica del Sacro Cuore, Milan, Italy, and the Spanish Ministry of Economy and Competitiveness (grant number DER2016-76053R).	Accenture, 2016, FINTECH EV LANDSC; Agarwal S, 2020, ASIA-PAC J FINANC ST, V49, P353, DOI 10.1111/ajfs.12294; Al Hammadi T., 2019, FINTECH SUSTAINABILI; Allen F., 2020, SURVEY FINTECH RES P, P20; Anand D., 2019, J BANK FINANC TECHNO, V3, P19, DOI [10.1007/s42786-018-00004-4, DOI 10.1007/S42786-018-00004-4]; Anshari M, 2019, ENRGY PROCED, V156, P234, DOI 10.1016/j.egypro.2018.11.134; Arner DW, 202…	83	0	0	2	2	MDPI	BASEL	ST ALBAN-ANLAGE 66, CH-4052 BASEL, SWITZERLAND		2071-1050		SUSTAINABILITY-BASEL	Sustainability	DEC	2020	12	24
J	Ozkaya, G; Erdin, C				Ozkaya, Gokhan; Erdin, Ceren			Evaluation of Sustainable Forest and Air Quality Management and the Current Situation in Europe through Operation Research Methods	SUSTAINABILITY			English	Article						monitoring and reporting; sustainable ecosystem; Sustainable Development Goals (SDGs); operation research; VIKOR; TOPSIS; sustainable Global Forest Goals	TOPSIS; VIKOR	Forests cover 30 percent of the Earth's land surface, almost four billion hectares, and they are necessary to sustain human health, economic growth, and environmental health. Approximately 25 percent of the global population depends on forests for food and work. The world population is expected to reach 9.6 billion by 2050. Therefore, there is a need for urgent action plans at all levels to ensur…	[Ozkaya, Gokhan; Erdin, Ceren] Yildiz Tech Univ, Fac Econ & Adm Sci, Dept Business Adm, TR-34349 Istanbul, Turkey	Ozkaya, G (corresponding author), Yildiz Tech Univ, Fac Econ & Adm Sci, Dept Business Adm, TR-34349 Istanbul, Turkey.	gozkaya@yildiz.edu.tr; ceren_erdin@yahoo.com	Ozkaya, Gokhan/V-5923-2019	Ozkaya, Gokhan/0000-0002-2267-6568			Assembly U.N.G., 2012, INT DAY FOR; Bagheri M, 2018, DECISION SCI LETT, V7, P87, DOI DOI 10.5267/J.DS1.2017.4.001; Baynes J, 2015, GLOBAL ENVIRON CHANG, V35, P226, DOI 10.1016/j.gloenvcha.2015.09.011; Bilbao-Terol A, 2014, OMEGA-INT J MANAGE S, V49, P1, DOI 10.1016/j.omega.2014.04.005; Canada G.o, 2020, AIR POLL DRIV IMP; Cashore B., 2006, YALE U FACULTY ENV S; Chen KH, 2019, APPL SCI-BASEL, V9, …	43	0	0	1	1	MDPI	BASEL	ST ALBAN-ANLAGE 66, CH-4052 BASEL, SWITZERLAND		2071-1050		SUSTAINABILITY-BASEL	Sustainability	DEC	2020	12	24
J	Wang, GF; Qian, ZY; Deng, XZ				Wang, Guofeng; Qian, Ziyu; Deng, Xiangzheng			Analysis of Environmental Policy and the Performance of Sustainable Agricultural Development in China	SUSTAINABILITY			English	Article						sustainable development; environment policy; environmental performance index (EPI); SBM-undesired output	TRANSFORMATION; EFFICIENCY; INDEXES	A community with a shared future for mankind embodies the concept of sustainable development. This is also China's contribution to global governance. Some of the Sustainable Development Goals (such as the elimination of hunger and malnutrition) require countries to implement people-centered overall agricultural transformations, and achieving such agricultural transformations is key to ensuring su…	[Wang, Guofeng; Qian, Ziyu] Shanxi Univ Finance & Econ, Fac Int Trade, Taiyuan 030006, Peoples R China; [Deng, Xiangzheng] Chinese Acad Sci, Inst Geog Sci & Nat Resources Res, Beijing 100101, Peoples R China; [Deng, Xiangzheng] Chinese Acad Sci, Ctr Chinese Agr Policy, Beijing 100101, Peoples R China; [Deng, Xiangzheng] Univ Chinese Acad Sci, Beijing 100149, Peoples R China; [Deng, Xiangzheng] Ch…	Deng, XZ (corresponding author), Chinese Acad Sci, Inst Geog Sci & Nat Resources Res, Beijing 100101, Peoples R China.; Deng, XZ (corresponding author), Chinese Acad Sci, Ctr Chinese Agr Policy, Beijing 100101, Peoples R China.; Deng, XZ (corresponding author), Univ Chinese Acad Sci, Beijing 100149, Peoples R China.; Deng, XZ (corresponding author), Chinese Acad Sci, Key Lab Land Surface Pattern …	wanggf@sxufe.edu.cn; qianziyu0604@163.com; dengxz@igsnrr.ac.cn			Strategic Priority Research Program of Chinese Academy of SciencesChinese Academy of Sciences [XDA23070402]; Youth Fund Project of the Humanities and Social Science Program of Ministry of Education, China [18YJC630174]; Program for the Philosophy and Social Sciences Research of Higher Learning Institutions of Shanxi [2018-244]; National Natural Science Foundation of ChinaNational Natural Science …	This research was financially Supported by the Strategic Priority Research Program of Chinese Academy of Sciences, (Grant No. XDA23070402), the Youth Fund Project of the Humanities and Social Science Program of Ministry of Education, China (NO. 18YJC630174), Program for the Philosophy and Social Sciences Research of Higher Learning Institutions of Shanxi(2018-244) and National Natural Science Fou…	Camanho AS, 2006, J PROD ANAL, V26, P35, DOI 10.1007/s11123-006-0004-8; Chai Q., 2014, ADV AGRONOMY; Conrad E., 2019, ROUTLEDGE HDB SUSTAI; Diao X., 2016, AGR MECH AGR TRANSFO; Dimitri C., 2005, TRANSFORMATION, P1; Fare R, 2007, ENERGY, V32, P1055, DOI 10.1016/j.energy.2006.09.005; Fei RL, 2016, TECHNOL FORECAST SOC, V109, P25, DOI 10.1016/j.techfore.2016.05.012; Fried H.O., 2008, MEASUREMENT PRO…	33	0	0	2	2	MDPI	BASEL	ST ALBAN-ANLAGE 66, CH-4052 BASEL, SWITZERLAND		2071-1050		SUSTAINABILITY-BASEL	Sustainability	DEC	2020	12	24
J	Fernandez, M; Cebrian, G; Regadera, E; Fernandez, MY				Fernandez, Monica; Cebrian, Gisela; Regadera, Elisa; Yolanda Fernandez, M.			Analysing the Relationship between University Students' Ecological Footprint and Their Connection with Nature and Pro-Environmental Attitude	INTERNATIONAL JOURNAL OF ENVIRONMENTAL RESEARCH AND PUBLIC HEALTH			English	Article						ecological footprint; sustainable development goals; sustainability; environmental education; consumption	HIGHER-EDUCATION; LEARNING OUTCOMES; SUSTAINABILITY; BEHAVIOR; HABITS; SPAIN	In the last decade, universities worldwide have adopted various measures intended to promote sustainability in higher education and include it in the curriculum. However, although this paradigm shift appears to be contributing to students' acquisition of the knowledge, skills and values necessary to fight for a more sustainable world, serious global crises such as the present SARS-CoV-2 pandemic …	[Fernandez, Monica] Univ Int Catalunya, Dept Educ, Campus St Cugat, Barcelona 08195, Spain; [Cebrian, Gisela] Univ Rovira & Virgili, Dept Pedag, Campus Sescelades, Tarragona 43007, Spain; [Regadera, Elisa] Univ Int Catalunya, Sch Commun, Campus Barcelona,Inmaculada 22, Barcelona 08017, Spain; [Yolanda Fernandez, M.] Univ Europea Miguel Cervantes, Dept Social Sci, Calle Padre Julio Chevalier 2, Va…	Fernandez, M (corresponding author), Univ Int Catalunya, Dept Educ, Campus St Cugat, Barcelona 08195, Spain.	mfernandezm@uic.es; gisela.cebrian@urv.cat; eregadera@uic.es; myfernandez@uemc.es	Regadera, Elisa/ABH-6803-2020; Ramos, Maria Yolanda Fernandez/L-7491-2017; Regadera, Elisa ER/N-9254-2018; Cebrian, Gisela/B-6940-2016	Regadera, Elisa/0000-0002-1793-8105; Ramos, Maria Yolanda Fernandez/0000-0002-1638-0752; Regadera, Elisa ER/0000-0002-1793-8105; Cebrian, Gisela/0000-0002-8434-9888; Morilla, Fernandez/0000-0003-4176-1714	Chair of Environmental Ethics of the Tatiana Perez de Guzman el Bueno Foundation Universidad de Alcala	This research was funded by "The Chair of Environmental Ethics of the Tatiana Perez de Guzman el Bueno Foundation Universidad de Alcala".	Albareda S, 2019, ENCY UN SUSTAINABLE, P1; Albareda S, 2017, REV IBEROAMERICANA E, V73, P253, DOI DOI 10.35362/rie730301; Aleixo AM, 2020, INT J SUST HIGHER ED, V21, P336, DOI 10.1108/IJSHE-04-2019-0150; Aleixo AM, 2017, WORLD SUSTAIN SER, P417, DOI 10.1007/978-3-319-47877-7_28; Alves-Pinto MJ, 2019, WORLD SUSTAIN SER, P209, DOI 10.1007/978-3-030-15864-4_13; [Anonymous], MY EC FOOTPR QUIZ; Barth …	56	0	0	1	1	MDPI	BASEL	ST ALBAN-ANLAGE 66, CH-4052 BASEL, SWITZERLAND		1660-4601		INT J ENV RES PUB HE	Int. J. Environ. Res. Public Health	DEC	2020	17	23
J	Hahn, EJ; Wilmhoff, C; Rayens, MK; Conley, NB; Morris, E; Larck, A; Allen, T; Pinney, SM				Hahn, Ellen J.; Wilmhoff, Craig; Rayens, Mary Kay; Conley, Nicholas B.; Morris, Emily; Larck, Angela; Allen, Trista; Pinney, Susan M.			High School Students as Citizen Scientists to Decrease Radon Exposure	INTERNATIONAL JOURNAL OF ENVIRONMENTAL RESEARCH AND PUBLIC HEALTH			English	Article						radon; citizen science; lung cancer; cancer prevention; youth-engaged	SOIL-GAS; COMMUNITY; YOUTH	Residents in rural Kentucky (KY) and suburban Ohio (OH) expressed concerns about radon exposure and lung cancer. Although 85% of lung cancer cases are caused by tobacco smoke, radon exposure accounts for 10-15% of lung cancer cases. Academic and community members from the University of KY and the University of Cincinnati developed and pilot-tested a family-centered, youth-engaged home radon testi…	[Hahn, Ellen J.] Univ Kentucky, Coll Nursing, UK CARES, Lexington, KY 40504 USA; [Hahn, Ellen J.; Rayens, Mary Kay; Conley, Nicholas B.] Univ Kentucky, Coll Nursing, BREATHE, Lexington, KY 40504 USA; [Wilmhoff, Craig] Perry Cty Cent High Sch, Hazard, KY 41701 USA; [Morris, Emily] Univ Kentucky, Kentucky Geol Survey, Lexington, KY 40505 USA; [Larck, Angela; Pinney, Susan M.] Univ Cincinnati, Ctr E…	Hahn, EJ (corresponding author), Univ Kentucky, Coll Nursing, UK CARES, Lexington, KY 40504 USA.; Hahn, EJ (corresponding author), Univ Kentucky, Coll Nursing, BREATHE, Lexington, KY 40504 USA.	ejhahn00@email.uky.edu; craig.wilmhoff@perry.kyschools.us; mkrayens@uky.edu; nicholas.conley@uky.edu; EmilyMorris@uky.edu; larckan@ucmail.uc.edu; tristaallen05@gmail.com; susan.pinney@uc.edu			UK-CARES [P30 ES026529-02S1]; UC CEG [P30 ES006096-26S1]	This research was funded by UK-CARES through Grant P30 ES026529-02S1 and UC CEG through Grant P30 ES006096-26S1.	Ablah E, 2016, J ENVIRON HEALTH, V79, P14; Anderson Emily E., 2011, CIRTIFICATION COMMUN; Ardoin NM, 2014, CHILD GEOGR, V12, P479, DOI 10.1080/14733285.2013.827872; Averett N, 2017, ENVIRON HEALTH PERSP, V125, DOI 10.1289/EHP2484; Ballard HL, 2017, BIOL CONSERV, V208, P65, DOI 10.1016/j.biocon.2016.05.024; Cardarelli KM, 2019, INT J ENV RES PUB HE, V16, DOI 10.3390/ijerph16203829; Casey N., 2018,…	24	0	0	2	2	MDPI	BASEL	ST ALBAN-ANLAGE 66, CH-4052 BASEL, SWITZERLAND		1660-4601		INT J ENV RES PUB HE	Int. J. Environ. Res. Public Health	DEC	2020	17	24
J	Guerrero, A; Gomez-Quintero, JD; Olleta, JL				Guerrero, A.; Gomez-Quintero, J. D.; Olleta, J. L.			Climatic shock and Sustainable Development Goals: an approach from the perspective of animal production, meat consumption and its social effects	ITEA-INFORMACION TECNICA ECONOMICA AGRARIA			Spanish	Article						SDGs; livestock; climate change; sustainable diet; social impact	ADAPTATION; IMPACTS; DIET	The objective of this paper is to carry out a synthesis about the multiple and complex relationships between the Sustainable Development Goals (SDGs) with the field of animal production, paying special attention to its implications and consequences derived from the current climate change. The United Nations 2030 Agenda for Sustainable Development presents 17 SDGs, which integrate, in an indivisib…	[Guerrero, A.] Univ Zaragoza, Colaboradora Catedra Cooperac Desarrollo, Zaragoza, Spain; [Guerrero, A.; Olleta, J. L.] Univ Zaragoza, Grp Acc Campus Iberus Prod Carne Biodiversidad &, Dept Prod Anim & Ciencia Alimentos, C Miguel Servet 177, Zaragoza 50013, Spain; [Gomez-Quintero, J. D.] Univ Zaragoza, Dept Psicol & Sociol, C Violante Hungria 23, Zaragoza 50009, Spain	Olleta, JL (corresponding author), Univ Zaragoza, Grp Acc Campus Iberus Prod Carne Biodiversidad &, Dept Prod Anim & Ciencia Alimentos, C Miguel Servet 177, Zaragoza 50013, Spain.	olleta@unizar.es					[Anonymous], 2020, DIEZ RAZONES CONSUMI; Binnie MA, 2014, MEAT SCI, V98, P445, DOI 10.1016/j.meatsci.2014.06.024; Campbell BM, 2018, CURR OPIN ENV SUST, V34, P13, DOI 10.1016/j.cosust.2018.06.005; Carne y salud, 2019, CARN CIEN; Christensen M, 2011, MEAT SCI, V87, P61, DOI 10.1016/j.meatsci.2010.09.003; Conevski S, 2019, J HYDRAUL ENG, V145, DOI 10.1061/(ASCE)HY.1943-7900.0001632; Pereira PMDC, 2…	47	0	0	1	1	ASOCIACION INTERPROFESIONAL DESARROLLO AGARIO	ZARAGOZA	AVDA MONTANANA 930, APARTADO 727, ZARAGOZA, 50080, SPAIN	1699-6887			ITEA-INF TEC ECON AG	ITEA-Inf. Tec. Econ. Agrar.	DEC	2020	116	5
J	Sartor, MA; Beamish, PW				Sartor, Michael A.; Beamish, Paul W.			Private Sector Corruption, Public Sector Corruption and the Organizational Structure of Foreign Subsidiaries	JOURNAL OF BUSINESS ETHICS			English	Article						Corruption; Uncertainty; Multinational corporations; Foreign subsidiaries; Organizational structure		Corporate anti-corruption initiatives can make a substantial contribution towards curtailing corruption and advancing efforts to achieve the United Nations' Sustainable Development Goals. However, researchers have observed that underdeveloped assumptions with respect to the conceptualization of corruption and how firms respond to corruption risk impeding the efficacy of anti-corruption programs. …	[Sartor, Michael A.] Queens Univ, Smith Sch Business, 143 Union St W, Kingston, ON K7L 3N6, Canada; [Beamish, Paul W.] Western Univ, Ivey Business Sch, 1255 Western Rd, London, ON N6G 0N1, Canada	Sartor, MA (corresponding author), Queens Univ, Smith Sch Business, 143 Union St W, Kingston, ON K7L 3N6, Canada.	michael.sartor@queensu.ca; pbeamish@ivey.ca		Sartor, Michael/0000-0002-5450-447X			A<ss>lander M.S., 2017, HDB BUSINESS CORRUPT, P453; Aguilera RV, 2008, J BUS ETHICS, V77, P431, DOI 10.1007/s10551-007-9358-8; Ahsan M, 2011, INT J MANAG REV, V13, P376, DOI 10.1111/j.1468-2370.2010.00296.x; Aidt TS, 2003, ECON J, V113, pF632, DOI 10.1046/j.0013-0133.2003.00171.x; Anbarci N, 2009, LAND ECON, V85, P363, DOI 10.3368/le.85.2.363; Anokhin S, 2009, J BUS VENTURING, V24, P465, DOI 10.1…	174	2	2	0	0	SPRINGER	DORDRECHT	VAN GODEWIJCKSTRAAT 30, 3311 GZ DORDRECHT, NETHERLANDS	0167-4544	1573-0697		J BUS ETHICS	J. Bus. Ethics	DEC	2020	167	4
J	Wang, CN; Dang, TT; Le, TQ; Kewcharoenwong, P				Wang, Chia-Nan; Dang, Thanh-Tuan; Tran Quynh Le; Kewcharoenwong, Panitan			Transportation Optimization Models for Intermodal Networks with Fuzzy Node Capacity, Detour Factor, and Vehicle Utilization Constraints	MATHEMATICS			English	Article						CO2 emissions; intermodal transportation; terminal congestion; node capacity; detour; vehicle utilization; mixed integer programming; fuzzy constraint; cost minimization	DECISION-MAKING; DESIGN; LOGISTICS; SELECTION	This paper develops a mathematical model for intermodal freight transportation. It focuses on determining the flow of goods, the number of vehicles, and the transferred volume of goods transported from origin points to destination points. The model of this article is to minimize the total cost, which consists of fixed costs, transportation costs, intermodal transfer costs, and CO2 emission costs.…	[Wang, Chia-Nan; Dang, Thanh-Tuan] Natl Kaohsiung Univ Sci & Technol, Dept Ind Engn & Management, Kaohsiung 80778, Taiwan; [Dang, Thanh-Tuan] Hong Bang Int Univ, Dept Logist & Supply Chain Management, Ho Chi Minh City 723000, Vietnam; [Tran Quynh Le; Kewcharoenwong, Panitan] Thammasat Univ, Sch Mfg Syst & Mech Engn, Sirindhorn Int Inst Technol, Pathum Thani 12121, Thailand	Wang, CN; Dang, TT (corresponding author), Natl Kaohsiung Univ Sci & Technol, Dept Ind Engn & Management, Kaohsiung 80778, Taiwan.; Dang, TT (corresponding author), Hong Bang Int Univ, Dept Logist & Supply Chain Management, Ho Chi Minh City 723000, Vietnam.	niceray4731@gmail.com; tuandang.scm@gmail.com; quynhle220292@gmail.com; panitan.kewcharoenwong@gmail.com		Dang, Thanh-Tuan/0000-0002-8559-0868	National Kaohsiung University of Science and Technology [MOST 09-2622-E-992-026]; Ministry of Sciences and Technology in Taiwan	This research was partly supported by the National Kaohsiung University of Science and Technology, and MOST 09-2622-E-992-026 from the Ministry of Sciences and Technology in Taiwan.	Abate M.A., CAPACITY UTILISATION, DOI [10.1108/9781781902868-014/full/html, DOI 10.1108/9781781902868-014/FULL/HTML]; [Anonymous], 2612016TTBTC; Antoni L, 2017, FUZZY SET SYST, V326, P52, DOI 10.1016/j.fss.2017.05.020; Arnold P, 2004, TRANSPORT RES E-LOG, V40, P255, DOI 10.1016/j.tre.2003.08.005; Ballou RH, 2002, TRANSPORT RES A-POL, V36, P843, DOI 10.1016/S0965-8564(01)00044-1; Bektas T., 2007, …	54	1	1	0	0	MDPI	BASEL	ST ALBAN-ANLAGE 66, CH-4052 BASEL, SWITZERLAND		2227-7390		MATHEMATICS-BASEL	Mathematics	DEC	2020	8	12
J	Schelkle, B; Galland, Q				Schelkle, Bettina; Galland, Quentin		CIRCLES Consortium	Microbiome Research: Open Communication Today, Microbiome Applications in the Future	MICROORGANISMS			English	Article						microbiome; communication; trust; innovation	SOCIAL MEDIA; SCIENCE; INSIGHTS; FOOD	Microbiome research has recently gained centre-stage in both basic science and translational applications, yet researchers often feel that public communication about its potential overpromises. This manuscript aims to share a perspective on how scientists can engage in more open, ethical and transparent communication using an ongoing research project on food systems microbiomes as a case study. C…	[Schelkle, Bettina] European Food Informat Council, Rue Deux Eglises 14, B-1000 Brussels, Belgium; [Galland, Quentin] Hague Corp Affairs, Rue Belliard 40, B-1040 Brussels, Belgium	Schelkle, B (corresponding author), European Food Informat Council, Rue Deux Eglises 14, B-1000 Brussels, Belgium.	bettina.schelkle@eufic.org; galland@hague.company			European Union's Horizon 2020 research and innovation programme [818290]	This research was funded by European Union's Horizon 2020 research and innovation programme under grant agreement No. 818290 (CIRCLES project: www.circlesproject.eu).	ALLEA, 2019, TRUST SCI CHANG LAND; American Association for the Advancement of Science, 2020, COMM FUND; Bell V, 2018, FOODS, V7, DOI 10.3390/foods7120195; Bubela T, 2009, NAT BIOTECHNOL, V27, P514, DOI 10.1038/nbt0609-514; Cavicchioli R, 2019, NAT REV MICROBIOL, V17, P569, DOI 10.1038/s41579-019-0222-5; Cribbs AP, 2017, YALE J BIOL MED, V90, P625; Das S, 2014, ELSEV INSIGHT, P1; Dietz T, 2013, P…	54	0	0	0	0	MDPI	BASEL	ST ALBAN-ANLAGE 66, CH-4052 BASEL, SWITZERLAND		2076-2607		MICROORGANISMS	Microorganisms	DEC	2020	8	12
J	Bonsu, NO; TyreeHageman, J; Kele, J				Bonsu, Nana Osei; TyreeHageman, Jennifer; Kele, Juliet			Beyond Agenda 2030: Future-Oriented Mechanisms in Localising the Sustainable Development Goals (SDGs)	SUSTAINABILITY			English	Article						SDGs localisation; youth; social innovation; scenarios thinking; bottom-up decision making; future images; citizen science	SOCIAL INNOVATION	Given the complex nature of the UN's Sustainable Development Goals (SDGs), there are increasing calls for new inclusive and bottom-up governance mechanisms in building a relationship between governments and their citizens, in particular, the youth, to localise the 2030 Agenda. But such successful bottom-up multi-stakeholder engagement tools have yet to emerge in practice. Hence, of specific inter…	[Bonsu, Nana Osei; TyreeHageman, Jennifer; Kele, Juliet] Univ Birmingham, Lloyds Banking Grp Ctr Responsible Business, Birmingham Business Sch, Birmingham B15 2TT, W Midlands, England	Bonsu, NO (corresponding author), Univ Birmingham, Lloyds Banking Grp Ctr Responsible Business, Birmingham Business Sch, Birmingham B15 2TT, W Midlands, England.	n.obonsu@bham.ac.uk; J.L.TyreeHageman@bham.ac.uk; J.Kele@bham.ac.uk		Kele, Juliet/0000-0002-4324-8685	Economic Social Research Council (ESRC)Economic & Social Research Council (ESRC) [ES/T501839/1]	This research received a grant from the Economic Social Research Council (ESRC) Impact Acceleration funding number: ES/T501839/1.	Bansard JS, 2019, GAIA, V28, P112, DOI 10.14512/gaia.28.2.9; Biggs R, 2007, ECOL SOC, V12; Bonsu NO, 2020, J CLEAN PROD, V256, DOI 10.1016/j.jclepro.2020.120659; Bonsu NO, 2017, FUTURES, V86, P1, DOI 10.1016/j.futures.2016.08.004; Cederquist A, 2016, EUR J FUTURES RES, V4, DOI 10.1007/s40309-016-0105-1; Clarke A, 2019, BUS SOC, V58, P298, DOI 10.1177/0007650316660534; Crowe S, 2011, BMC MED RES M…	57	0	0	3	3	MDPI	BASEL	ST ALBAN-ANLAGE 66, CH-4052 BASEL, SWITZERLAND		2071-1050		SUSTAINABILITY-BASEL	Sustainability	DEC	2020	12	23
J	Sisto, R; Lopez, JG; Quintanilla, A; de Juanes, A; Mendoza, D; Lumbreras, J; Mataix, C				Sisto, Raffaele; Garcia Lopez, Javier; Quintanilla, Alberto; de Juanes, Alvaro; Mendoza, Dalia; Lumbreras, Julio; Mataix, Carlos			Quantitative Analysis of the Impact of Public Policies on the Sustainable Development Goals through Budget Allocation and Indicators	SUSTAINABILITY			English	Article						Sustainable Development Goals; SDG; 2030 Agenda; budget; public policy; evaluation; indicators; meta-analysis; impact assessment	SDG	Measuring the advances performed in the 2030 Agenda and the contribution of public policies remains a key issue. Budgets are acknowledged as one of the most powerful tools made available to administrations to push forward this contribution, and so several initiatives have risen to align budget items and Sustainable Development Goal (SDG) performance at all levels. The aim of this paper is to go b…	[Sisto, Raffaele; Garcia Lopez, Javier] Tech Univ Madrid, Tech Sch Ind Engn, Calle Jose Gutierrez Abascal 2, Madrid 28006, Spain; [Sisto, Raffaele; Garcia Lopez, Javier; Quintanilla, Alberto; de Juanes, Alvaro; Mendoza, Dalia] Smart & City Solut SL, Calle Blasco de Garay 61, Madrid 28015, Spain; [Sisto, Raffaele; Garcia Lopez, Javier; Mendoza, Dalia; Mataix, Carlos] Tech Univ Madrid, Innovat & Te…	Sisto, R (corresponding author), Tech Univ Madrid, Tech Sch Ind Engn, Calle Jose Gutierrez Abascal 2, Madrid 28006, Spain.; Sisto, R (corresponding author), Smart & City Solut SL, Calle Blasco de Garay 61, Madrid 28015, Spain.; Sisto, R (corresponding author), Tech Univ Madrid, Innovat & Technol Dev Ctr, Ave Complutense S-N, Madrid 28040, Spain.	raffaele.sisto@alumnos.upm.es; javier.garcialope@alumnos.upm.es; alberto.quintanilla@smartandcity.com; alvaro.dejuanes@smartandcity.com; dalia.mendoza@smartandcity.com; julio.lumbreras@hks.harvard.edu; carlos.mataix@upm.es					Akenroye TO, 2018, INT AREA STUD REV, V21, P3, DOI 10.1177/2233865917743357; Allen C, 2019, SUSTAIN SCI, V14, P421, DOI 10.1007/s11625-018-0596-8; Antwi-Agyei P, 2018, CLIM POLICY, V18, P1296, DOI 10.1080/14693062.2018.1431199; Benesty J, 2008, IEEE T AUDIO SPEECH, V16, P757, DOI 10.1109/TASL.2008.919072; Comunidad de La Rioja, 2019, PROGR AL CON PROGR G; Diputacion de Badajoz, 2019, MET AL PRES …	28	0	0	0	0	MDPI	BASEL	ST ALBAN-ANLAGE 66, CH-4052 BASEL, SWITZERLAND		2071-1050		SUSTAINABILITY-BASEL	Sustainability	DEC	2020	12	24
J	Soberon, M; Sanchez-Chaparro, T; Urquijo, J; Pereira, D				Soberon, Miguel; Sanchez-Chaparro, Teresa; Urquijo, Julia; Pereira, David			Introducing an Organizational Perspective in SDG Implementation in the Public Sector in Spain: The Case of the Former Ministry of Agriculture, Fisheries, Food and Environment	SUSTAINABILITY			English	Article						sustainable development goals (SDGs); public sector; organizational perspective; internal collaboration; prioritization process	SUSTAINABLE DEVELOPMENT GOALS; CHANGE MANAGEMENT; GOVERNMENT; READINESS; RESISTANCE; POLICIES; NETWORK; GOVERNANCE; CHALLENGES; INNOVATION	The public sector has an indisputable role in the implementation of the Sustainable Development Goals (SDGs). However, the interrelated nature of the SDGs represents a challenge for the public sector, which has in the last few decades undergone a process of specialization, decentralization and fragmentation. Hence, the establishment of coordination mechanisms within the public sector are needed t…	[Soberon, Miguel; Sanchez-Chaparro, Teresa; Urquijo, Julia; Pereira, David] Univ Politecn Madrid itdUPM, Ctr Innovac Tecnol Desarrollo Humano, Madrid 28040, Spain; [Sanchez-Chaparro, Teresa] Univ Politecn Madrid, Dept Org Engn Business Adm & Stat, Escuela Tecn Super Ingn Industriales, Madrid 28006, Spain; [Urquijo, Julia; Pereira, David] Univ Politecn Madrid, Dept Agroforestry Engn, Escuela Tecn …	Soberon, M (corresponding author), Univ Politecn Madrid itdUPM, Ctr Innovac Tecnol Desarrollo Humano, Madrid 28040, Spain.	miguel.soberon@upm.es; teresa.sanchez@upm.es; julia.urquijo@upm.es; d.pereira@upm.es			MAPAMA; Universidad Politecnica de Madrid (UPM)	The project corresponding to this case study was funded by MAPAMA. This doctoral research was supported by funding from the Universidad Politecnica de Madrid (UPM).	Allen C, 2019, SUSTAIN SCI, V14, P421, DOI 10.1007/s11625-018-0596-8; Allen C, 2018, SUSTAIN SCI, V13, P1453, DOI 10.1007/s11625-018-0572-3; Alonso J.A., 2017, ACERCAR OBJETIVOS DE; [Anonymous], 1978, CONSTITUCION ESPANOL, P29313; Armenakis A., 1999, PARADIGMS ORG CHANGE; Armenakis AA, 2002, J ORGAN CHANGE MANAG, V15, P169, DOI 10.1108/09534810210423080; ARMENAKIS AA, 1993, HUM RELAT, V46, P681, …	91	0	0	0	0	MDPI	BASEL	ST ALBAN-ANLAGE 66, CH-4052 BASEL, SWITZERLAND		2071-1050		SUSTAINABILITY-BASEL	Sustainability	DEC	2020	12	23
J	Yang, CH; Lee, HL; Tsai, WH; Chuang, S				Yang, Chih-Hao; Lee, Hsiu-Li; Tsai, Wen-Hsien; Chuang, Sophia			Sustainable Smart Healthcare Information Portfolio Strategy Evaluation: An Integrated Activity-Based Costing Decision Model	SUSTAINABILITY			English	Article						sustainable development; Activity-Based Costing (ABC); smart healthcare information system; multiple-criteria decision making (MCDM); mathematical programming; resource constraints	ADOPTION; SYSTEMS; IMPLEMENTATION; FRAMEWORK; DEMATEL; ANP	Smart city and smart hospital development comprise a mainstream strategy worldwide to enhance the achievement of Sustainable Development Goals (SDGs) and Corporate Social Responsibility (CSR) practices. The smart healthcare industry needs to optimize its smart healthcare information strategies, creating the process-activity value and reducing the cost of healthcare without sacrificing the quality…	[Yang, Chih-Hao] Natl Def Univ, Dept Financial Management, Taipei 11258, Taiwan; [Lee, Hsiu-Li] Chihlee Univ Technol, Dept Accounting Informat, New Taipei 22050, Taiwan; [Tsai, Wen-Hsien; Chuang, Sophia] Natl Cent Univ, Dept Business Adm, Taoyuan 32001, Taiwan	Yang, CH (corresponding author), Natl Def Univ, Dept Financial Management, Taipei 11258, Taiwan.	chyang@ndu.edu.tw; lee05301@mail.chihlee.edu.tw; whtsai@mgt.ncu.edu.tw; 108481011@cc.ncu.edu.tw			Ministry of Science and Technology of TaiwanMinistry of Science and Technology, Taiwan [MOST 107-2914-I-606-005-A1, MOST 109-2410-H-008-029-MY2]	This research was funded by the Ministry of Science and Technology of Taiwan for financially supporting this research under Grant MOST 107-2914-I-606-005-A1 and MOST 109-2410-H-008-029-MY2.	Ahmadi H, 2017, COMPUT HUM BEHAV, V67, P161, DOI 10.1016/j.chb.2016.10.023; Al-Sayed M, 2016, BRIT ACCOUNT REV, V48, P38, DOI 10.1016/j.bar.2015.03.004; Albino V, 2015, J URBAN TECHNOL, V22, P3, DOI 10.1080/10630732.2014.942092; Cannavacciuolo L, 2015, BUS PROCESS MANAG J, V21, P55, DOI 10.1108/BPMJ-11-2013-0144; Catarinucci L, 2015, IEEE INTERNET THINGS, V2, P515, DOI 10.1109/JIOT.2015.2417684; …	33	0	0	2	2	MDPI	BASEL	ST ALBAN-ANLAGE 66, CH-4052 BASEL, SWITZERLAND		2071-1050		SUSTAINABILITY-BASEL	Sustainability	DEC	2020	12	24
J	Zorzano, MP				Zorzano, Maria-Paz			Gender Balance in Mars Exploration: Lessons Learned from the Mars Science Laboratory	SUSTAINABILITY			English	Article						solar system exploration; gender balance; mars science laboratory; sustainable goals	GLOBAL HEALTH; MISSION; EQUALITY; MEDICINE; SURFACE; VIEW	There is, recently, a global concern about the gender gap in Science, Technology, Engineering, and Mathematics (STEM) areas, starting from education role models, student applications, through the academic, industrial and management career progression. Given the high visibility and popularity of all subjects related to space exploration, female participation in this field may be used to change the…	[Zorzano, Maria-Paz] CSIC, INTA, Ctr Astrobiol, Madrid 28850, Spain; [Zorzano, Maria-Paz] Univ Aberdeen, Kings Coll, Sch Geosci, Dept Planetary Sci, Aberdeen AB24 3UE, Scotland	Zorzano, MP (corresponding author), CSIC, INTA, Ctr Astrobiol, Madrid 28850, Spain.; Zorzano, MP (corresponding author), Univ Aberdeen, Kings Coll, Sch Geosci, Dept Planetary Sci, Aberdeen AB24 3UE, Scotland.	zorzanomm@cab.inta-csic.es	Zorzano, Maria-Paz/F-2184-2015	Zorzano, Maria-Paz/0000-0002-4492-9650	Spanish State Research Agency (AEI) [MDM-2017-0737]; Unidad de Excelencia "Maria de Maeztu"-Centro de Astrobiologia (CSIC-INTA)	The author has been partially funded by the Spanish State Research Agency (AEI) Project No. MDM-2017-0737 Unidad de Excelencia "Maria de Maeztu"-Centro de Astrobiologia (CSIC-INTA).	ARVIDSON RE, 1989, REV GEOPHYS, V27, P39, DOI 10.1029/RG027i001p00039; BAIRD AK, 1976, SCIENCE, V194, P1288, DOI 10.1126/science.194.4271.1288; Botella C, 2019, ENTROPY-SWITZ, V21, DOI 10.3390/e21010030; Caprile M., 2008, MONITORING PROGR GEN; Christensen PR, 2004, SCIENCE, V306, P1733, DOI 10.1126/science.1104909; Clark J, 2017, LANCET, V390, P2423, DOI 10.1016/S0140-6736(17)32903-3; Coe IR, 201…	29	0	0	0	0	MDPI	BASEL	ST ALBAN-ANLAGE 66, CH-4052 BASEL, SWITZERLAND		2071-1050		SUSTAINABILITY-BASEL	Sustainability	DEC	2020	12	24
J	Zhao, ZB; Shi, XP; Zhao, LD; Zhang, JG				Zhao, Zhibo; Shi, Xunpeng; Zhao, Lingdi; Zhang, Jinggu			Extending production-theoretical decomposition analysis to environmentally sensitive growth: Case study of Belt and Road Initiative countries	TECHNOLOGICAL FORECASTING AND SOCIAL CHANGE			English	Article						Modified production-theoretical decomposition; Driving factors; Environmentally sensitive growth; Belt and road initiative countries	CARBON-DIOXIDE EMISSIONS; CO2 EMISSIONS; CHINA BELT; ENERGY-CONSUMPTION; EFFICIENCY; INTENSITY; INVESTMENT; PROVINCES; FOOTPRINT; ECONOMY	Exploring the driving factors of environmentally sensitive growth in Belt and Road Initiative (BRI) countries is crucial to the green BRI and realizing sustainable development goals. This study extends the production-theoretical decomposition analysis framework to environmentally sensitive growth. Using data from 52 BRI countries from 1992 to 2014, the proposed approach decomposes environmentally…	[Zhao, Zhibo; Zhao, Lingdi] Ocean Univ China, Sch Econ, Songling Rd, Qingdao 266100, Shandong, Peoples R China; [Zhao, Zhibo; Shi, Xunpeng] Univ Technol Sydney, Australia China Relat Inst, Sydney, NSW 2007, Australia; [Zhao, Lingdi] Minist Educ, Inst Marine Dev OUC, Key Res Inst Humanities & Social Sci Univ, Qingdao 266100, Peoples R China; [Zhang, Jinggu] Shanghai Univ Finance & Econ, Coll Busin…	Zhao, LD (corresponding author), Ocean Univ China, Sch Econ, Songling Rd, Qingdao 266100, Shandong, Peoples R China.	lingdizhao512@163.com		Shi, Xunpeng/0000-0001-9653-7395	National Natural Science Foundation of ChinaNational Natural Science Foundation of China (NSFC) [71974176, 71828401, 71473233]	This work was supported by the National Natural Science Foundation of China [grant numbers 71974176, 71828401, 71473233]. We also acknowledge the editor and referees for their constructive suggestions and time.	Ang BW, 2004, ENERG POLICY, V32, P1131, DOI 10.1016/S0301-4215(03)00076-4; Ang BW, 2000, ENERGY, V25, P1149, DOI 10.1016/S0360-5442(00)00039-6; Binswanger M, 2001, ECOL ECON, V36, P119, DOI 10.1016/S0921-8009(00)00214-7; Cai X, 2018, J CLEAN PROD, V198, P624, DOI 10.1016/j.jclepro.2018.06.291; Cansino JM, 2016, ENERG POLICY, V89, P150, DOI 10.1016/j.enpol.2015.11.020; Casler SD, 1998, ENVIRON RES…	68	0	0	4	4	ELSEVIER SCIENCE INC	NEW YORK	STE 800, 230 PARK AVE, NEW YORK, NY 10169 USA	0040-1625	1873-5509		TECHNOL FORECAST SOC	Technol. Forecast. Soc. Chang.	DEC	2020	161
J	Laillou, A; Baye, K; Meseret, Z; Darsene, H; Rashid, A; Chitekwe, S				Laillou, Arnaud; Baye, Kaleab; Meseret, Zelalem; Darsene, Hiwot; Rashid, Abdulai; Chitekwe, Stanley			Wasted Children and Wasted Time: A Challenge to Meeting the Nutrition Sustainable Development Goals with a High Economic Impact to Ethiopia	NUTRIENTS			English	Article						wasting; economic burden; Ethiopia; annual average rate reduction; return on investment	UNDERNUTRITION	Despite some progress in the reduction of the prevalence of child wasting in Ethiopia, the pace of progress has been slow. Despite millions of dollars being spent on the treatment of wasting every year, the increased frequency and magnitude of environmental and anthropogenic shocks has halted progress. This study aimed to present the trends of child wasting in Ethiopia and estimate the economic l…	[Laillou, Arnaud; Rashid, Abdulai; Chitekwe, Stanley] United Nat Childrens Fund UNICEF, Addis Ababa 12000, Ethiopia; [Baye, Kaleab] Addis Ababa Univ, Ctr Food Sci & Nutr, Addis Ababa 12000, Ethiopia; [Meseret, Zelalem; Darsene, Hiwot] Fed Minist Hlth, Dept Maternal Child Hlth & Nutr, Addis Ababa 12000, Ethiopia	Laillou, A (corresponding author), United Nat Childrens Fund UNICEF, Addis Ababa 12000, Ethiopia.	alaillou@unicef.org; kaleab.baye@aau.edu.et; meseret.zelalem@moh.gov.et; hiwot.darsene@moh.gov.et; rabdulai@unicef.org; schitekwe@unicef.org					Arrow K, 2013, SCIENCE, V341, P349, DOI 10.1126/science.1235665; Bagriansky J., 2010, EC CONSEQUENCE MALNU; Bagriansky J, 2014, ASIA PAC J CLIN NUTR, V23, P524, DOI 10.6133/apjcn.2014.23.4.08; Baye K, 2020, LANCET CHILD ADOLESC, V4, pE3, DOI 10.1016/S2352-4642(19)30343-8; Black RE, 2008, LANCET, V371, P243, DOI 10.1016/S0140-6736(07)61690-0; Black RE, 2013, LANCET, V382, P427, DOI 10.1016/S0140-6…	29	0	0	0	0	MDPI	BASEL	ST ALBAN-ANLAGE 66, CH-4052 BASEL, SWITZERLAND		2072-6643		NUTRIENTS	Nutrients	DEC	2020	12	12
J	Martinez-Gomez, C; Jimenez-Jimenez, F; Alba-Fernandez, MV				Martinez-Gomez, Cristina; Jimenez-Jimenez, Francisca; Virtudes Alba-Fernandez, M.			Determinants of Overfunding in Equity Crowdfunding: An Empirical Study in the UK and Spain	SUSTAINABILITY			English	Article						equity crowdfunding; overfunding; sustainable finance; United Kingdom; Spain	SUCCESS; REWARD; MOTIVATIONS; CROWD	Crowdfunding constitutes one of the financial solutions to achieve the sustainable development goals, by fostering innovation and economic growth. This paper conducts an empirical two-country analysis (the UK and Spain) of characteristics of successful offerings to assess the distribution of overfunding in equity crowdfunding. Unlike previous research, which has usually comprised campaigns posted…	[Martinez-Gomez, Cristina] Univ Jaen, Dept Econ Financiera & Contabilidad, Jaen 23071, Spain; [Jimenez-Jimenez, Francisca] Univ Jaen, Dept Econ, Jaen 23071, Spain; [Virtudes Alba-Fernandez, M.] Univ Jaen, Dept Estadist & IO, Jaen 23071, Spain	Alba-Fernandez, MV (corresponding author), Univ Jaen, Dept Estadist & IO, Jaen 23071, Spain.	cmgomez@ujaen.es; jimenezf@ujaen.es; mvalba@ujaen.es	JIMENEZ-JIMENEZ, FRANCISCA/ABD-7227-2020; JIMENEZ-JIMENEZ, FRANCISCA/P-7720-2015	JIMENEZ-JIMENEZ, FRANCISCA/0000-0002-4129-0556	University of Jaen (Spain) [EI_SEJ05_2019]	This research was supported by University of Jaen (Spain) grant number EI_SEJ05_2019.	Adamska-Mieruszewska J, 2019, SPR PROC BUS ECON, P167, DOI 10.1007/978-3-030-15581-0_16; Agrawal A, 2015, J ECON MANAGE STRAT, V24, P253, DOI 10.1111/jems.12093; Ahlers GKC, 2015, ENTREP THEORY PRACT, V39, P955, DOI 10.1111/etap.12157; AKERLOF GA, 1970, Q J ECON, V84, P488, DOI 10.2307/1879431; Aristodemou K, 2019, ECONOMET REV, V38, P679, DOI 10.1080/07474938.2017.1417701; Barbi M, 2019, RES INT…	56	1	1	2	2	MDPI	BASEL	ST ALBAN-ANLAGE 66, CH-4052 BASEL, SWITZERLAND		2071-1050		SUSTAINABILITY-BASEL	Sustainability	DEC	2020	12	23
J	Mamedov, AI; Tsunekawa, A; Tsubo, M; Fujimaki, H; Ekberli, I; Seker, C; Ozturk, HS; Cerda, A; Levy, GJ				Mamedov, Amrakh I.; Tsunekawa, Atsushi; Tsubo, Mitsuru; Fujimaki, Haruyuki; Ekberli, Imanverdi; Seker, Cevdet; Ozturk, Hasan S.; Cerda, Artemi; Levy, Guy J.			Structure Stability of Cultivated Soils from Semi-Arid Region: Comparing the Effects of Land Use and Anionic Polyacrylamide Application	AGRONOMY-BASEL			English	Article						polyacrylamide; structure stability; soil texture; tillage; management; dryland	ORGANIC-CARBON STORAGE; AGGREGATE STABILITY; HYDRAULIC-PROPERTIES; PHYSICAL-PROPERTIES; CLIMATE-CHANGE; GRAIN-YIELD; TILLAGE; MANAGEMENT; NITROGEN; EROSION	The Sustainable Development Goals of the United Nations call for applying soil management practices that contribute land degradation neutrality. Our objectives were to investigate the effect of (i) soil management-conventional tillage (CT under crop) and no-tillage (NT under grass)-and (ii) an amendment (polyacrylamide (PAM)) application on the structure stability indices of soils from a semi-ari…	[Mamedov, Amrakh I.; Tsunekawa, Atsushi; Tsubo, Mitsuru; Fujimaki, Haruyuki] Tottori Univ, Arid Land Res Ctr, Tottori 6800001, Japan; [Mamedov, Amrakh I.; Ekberli, Imanverdi] OMU, Fac Agr, TR-55200 Samsun, Turkey; [Seker, Cevdet] Selcuk Univ, Fac Agr, TR-42130 Konya, Turkey; [Ozturk, Hasan S.] Ankara Univ, Fac Agr, TR-06110 Ankara, Turkey; [Cerda, Artemi] Univ Valencia, Dept Geog, Soil Eros & Deg…	Mamedov, AI (corresponding author), Tottori Univ, Arid Land Res Ctr, Tottori 6800001, Japan.; Mamedov, AI (corresponding author), OMU, Fac Agr, TR-55200 Samsun, Turkey.	amrakh03@yahoo.com; tsunekawa@tottori-u.ac.jp; tsubo@tottori-u.ac.jp; fujimaki@tottori-u.ac.jp; iman@omu.edu.tr; cseker@selcuk.edu.tr; h.sabri.ozturk@agri.ankara.edu.tr; artemio.cerda@uv.es; vwguy@volcani.agri.gov.il	Ozturk, Hasan Sabri/AAA-2734-2020; Mamedov, Amrakh I./S-3748-2016; Tsunekawa, Atsushi/L-8526-2013	Ozturk, Hasan Sabri/0000-0002-0106-6939; Mamedov, Amrakh I./0000-0002-0569-983X; Tsunekawa, Atsushi/0000-0002-7690-0633; Fujimaki, Haruyuki/0000-0003-0175-1773; Seker, Cevdet/0000-0002-8760-6990	Arid Land Research Center, Tottori University, Japan; Japan Science and Technology Agency (JST)/Japan International Cooperation Agency (JICA)Japan Science & Technology Agency (JST); TUBITAK, Turkey (Scientific and Technological Research Council of Turkey)Turkiye Bilimsel ve Teknolojik Arastirma Kurumu (TUBITAK); Science and Technology Research Partnership for Sustainable Development (SATREPS), Ja…	Administrative, technical and fellowship support received by A.I. Mamedov from Arid Land Research Center, Tottori University, Japan, Science and Technology Research Partnership for Sustainable Development (SATREPS), Japan, and Japan Science and Technology Agency (JST)/Japan International Cooperation Agency (JICA), and TUBITAK, Turkey (Scientific and Technological Research Council of Turkey) is gr…	Abu-Hamdeh NH, 2019, ARCH AGRON SOIL SCI, V65, P182, DOI 10.1080/03650340.2018.1492114; Amezketa E, 1999, J SUSTAIN AGR, V14, P83, DOI 10.1300/J064v14n02_08; Asfia Shabbir, 2018, Journal of Herbs, Spices & Medicinal Plants, V24, P199, DOI 10.1080/10496475.2018.1440363; Asghari S, 2009, TURK J AGRIC FOR, V33, P47, DOI 10.3906/tar-0804-20; Avci M, 2011, AGRON SUSTAIN DEV, V31, P299, DOI 10.1051/agr…	75	0	0	0	0	MDPI	BASEL	ST ALBAN-ANLAGE 66, CH-4052 BASEL, SWITZERLAND		2073-4395		AGRONOMY-BASEL	Agronomy-Basel	DEC	2020	10	12
J	D'Cruze, N; Green, J; Elwin, A; Schmidt-Burbach, J				D'Cruze, Neil; Green, Jennah; Elwin, Angie; Schmidt-Burbach, Jan			Trading Tactics: Time to Rethink the Global Trade in Wildlife	ANIMALS			English	Article						animal welfare; conservation; COVID-19; pandemics; wildlife trade	ANIMAL-WELFARE; BAN; TRENDS; CONSERVATION; MADAGASCAR; ZOONOSES; AFRICA; CITES	Simple Summary The Covid-19 outbreak has brought about fresh and intensified scrutiny of the wildlife trade, which substantively involves commerce in exotic pets. In response, there have been calls for trade bans involving key components of the global commercial wildlife trade, and some major policy decisions involving trade bans have ensued. Yet, these actions have been criticised, largely based…	[D'Cruze, Neil; Green, Jennah; Elwin, Angie; Schmidt-Burbach, Jan] World Anim Protect, 222 Grays Inn Rd, London WC1X 8HB, England	D'Cruze, N (corresponding author), World Anim Protect, 222 Grays Inn Rd, London WC1X 8HB, England.	NeilDCruze@worldanimalprotection.org; JennahGreen@worldanimalprotection.org; AngieElwin@worldanimalprotection.org; JanSchmidt-Burbach@worldanimalprotection.org		Elwin, Angie/0000-0001-8583-3295			Aguirre AA, 2020, WORLD MED HEALTH POL, V12, P256, DOI 10.1002/wmh3.348; [Anonymous], 2020, COALITION END TRADE; Auliya M, 2020, NAT CONSERV-BULGARIA, P37, DOI 10.3897/natureconservation.38.49478; Baker SE, 2013, BIOSCIENCE, V63, P928, DOI 10.1525/bio.2013.63.12.6; Ban Animal Trading, 2020, PLUND S AFR COLD BLO; Bonwitt J, 2018, SOC SCI MED, V200, P166, DOI 10.1016/j.socscimed.2017.12.028; Borsky…	90	0	0	1	1	MDPI	BASEL	ST ALBAN-ANLAGE 66, CH-4052 BASEL, SWITZERLAND	2076-2615			ANIMALS-BASEL	Animals	DEC	2020	10	12
J	Roder, M; Mohr, A; Liu, Y				Roder, Mirjam; Mohr, Alison; Liu, Yan			Sustainable bioenergy solutions to enable development in low- and middle-income countries beyond technology and energy access	BIOMASS & BIOENERGY			English	Article						Bioenergy; Low- and middle-income countries; International development; Technology innovation; Sustainability	FUELS	Bioenergy is the main renewable energy source and the main primary energy source in lowand middle-income countries (LMIC). However, in many cases biomass use is unsustainable and inefficient, resulting in significant environmental and health risks. This short communication synthesises the key findings from 15 research articles published in the Special Issue "Development of modern bioenergy approa…	[Roder, Mirjam] Aston Univ, Supergen Bioenergy Hub, Energy & Bioprod Res Inst, Sch Engn & Appl Sci, Birmingham B4 7ET, W Midlands, England; [Mohr, Alison] Univ Nottingham, Sch Sociol & Social Policy, Univ Pk, Nottingham NG7 2RD, England; [Liu, Yan] Michigan State Univ, Dept Biosyst & Agr Engn, E Lansing, MI 48824 USA	Roder, M (corresponding author), Aston Univ, Supergen Bioenergy Hub, Energy & Bioprod Res Inst, Sch Engn & Appl Sci, Birmingham B4 7ET, W Midlands, England.	m.roeder@aston.ac.uk			EPSRCEngineering & Physical Sciences Research Council (EPSRC); BBSRCBiotechnology and Biological Sciences Research Council (BBSRC) [EP/S000771/1]	This paper synthesises the key findings of research published in the special issue "Development of modern bioenergy approaches in low-and middle-income countries" published in Biomass and Bioenergy. The authors want to thank all contributing authors of the Special Issue for providing an interesting and multi-disciplinary range of research. The authors also thank the team of Biomass and Bioenergy …	Azasi VD, 2020, BIOMASS BIOENERG, V140, DOI 10.1016/j.biombioe.2020.105640; Brinkman M, 2020, BIOMASS BIOENERG, V141, DOI 10.1016/j.biombioe.2020.105695; Chen A, 2020, BIOMASS BIOENERG, V141, DOI 10.1016/j.biombioe.2020.105675; Elias DMO, 2020, BIOMASS BIOENERG, V142, DOI 10.1016/j.biombioe.2020.105710; Garcia-Freites S, 2020, BIOMASS BIOENERG, V140, DOI 10.1016/j.biombioe.2020.105581; Gilbert P,…	31	0	0	1	1	PERGAMON-ELSEVIER SCIENCE LTD	OXFORD	THE BOULEVARD, LANGFORD LANE, KIDLINGTON, OXFORD OX5 1GB, ENGLAND	0961-9534	1873-2909		BIOMASS BIOENERG	Biomass Bioenerg.	DEC	2020	143
J	Chotchoungchatchai, S; Marshall, AI; Witthayapipopsakul, W; Panichkriangkrai, W; Patcharanarumol, W; Tangcharoensathien, V				Chotchoungchatchai, Somtanuek; Marshall, Aniqa Islam; Witthayapipopsakul, Woranan; Panichkriangkrai, Warisa; Patcharanarumol, Walaiporn; Tangcharoensathien, Viroj			Primary health care and sustainable development goals	BULLETIN OF THE WORLD HEALTH ORGANIZATION			English	Article								We examine the potential and limitations of primary health care in contributing to the achievement of the health-related sustainable development goals (SDGs), and recommend policies to enable a functioning primary health-care system. Governments have recently reaffirmed their commitment to the SDGs through the 2018 Declaration of Astana, which redefines the three functions of primary health care …	[Chotchoungchatchai, Somtanuek; Marshall, Aniqa Islam; Witthayapipopsakul, Woranan; Panichkriangkrai, Warisa; Patcharanarumol, Walaiporn; Tangcharoensathien, Viroj] Minist Publ Hlth, Int Hlth Policy Program, Tivanond Rd, Nonthaburi 11000, Thailand	Tangcharoensathien, V (corresponding author), Minist Publ Hlth, Int Hlth Policy Program, Tivanond Rd, Nonthaburi 11000, Thailand.	viroj@ihpp.thaigov.net		Marshall, Aniqa Islam/0000-0001-6575-731X	Thailand Science Research and Innovation (TSRI) under the Senior Research Scholar on Health Policy and System Research [RTA6280007]	The Thailand Science Research and Innovation (TSRI) under the Senior Research Scholar on Health Policy and System Research [Contract No. RTA6280007] funded this article.	[Anonymous], 2002, WORLD HLTH REP 2002; [Anonymous], 2019, REV 40 YEARS PRIM HL; [Anonymous], 1948, CONST WHO; [Anonymous], 2001, DECL TRIPS AGR PUB H; [Anonymous], 2019, PRIM HLTH CAR ROAD U; [Anonymous], 2015, WORLD HLTH STAT 2015; [Anonymous], 2010, WORLD HLTH STAT 2010; [Anonymous], 2017, SYST HLTH ACC 2011, DOI [10.1787/9789264270985-en, DOI 10.1787/9789264270985-EN]; [Anonymous], 2006, WORL…	49	1	1	1	1	WORLD HEALTH ORGANIZATION	GENEVA 27	MARKETING AND DISSEMINATION, CH-1211 GENEVA 27, SWITZERLAND	0042-9686	1564-0604		B WORLD HEALTH ORGAN	Bull. World Health Organ.	DEC	2020	98	12
J	Rasanathan, K; Evans, TG				Rasanathan, Kumanan; Evans, Tim G.			Primary health care, the Declaration of Astana and COVID-19	BULLETIN OF THE WORLD HEALTH ORGANIZATION			English	Article							ALMA-ATA; COVERAGE; DETERMINANTS; LESSONS; SYSTEMS; DISEASE; FUTURE	Four decades after the Declaration of Alma-Ata, its vision of health for all and strategy of primary health care are still an inspiration to many people. In this article we evaluate the current status of primary health care in the era of the Declaration of Astana, the sustainable development goals, universal health coverage and the coronavirus disease 2019 pandemic. We consider how best to guide …	[Rasanathan, Kumanan] Hlth Syst Global, 36 St 310, Phnom Penh, Cambodia; [Evans, Tim G.] McGill Univ, Sch Populat & Global Hlth, Montreal, PQ, Canada	Rasanathan, K (corresponding author), Hlth Syst Global, 36 St 310, Phnom Penh, Cambodia.	kumananr@yahoo.com					[Anonymous], 2005, PAR DECL AID EFF ACC; [Anonymous], 2020, WORLD HLTH STAT 2020; [Anonymous], 2007, PEOPL CTR HLTH CAR P; [Anonymous], 2007, REN PRIM HLTH CAR AM; [Anonymous], 2018, VIS PRIM HLTH CAR 21; Assefa Y, 2018, LANCET, V392, P1473, DOI 10.1016/S0140-6736(18)32215-3; Balabanova D, 2013, LANCET, V381, P2118, DOI 10.1016/S0140-6736(12)62000-5; Birn A-E, 2017, GLOBAL HLTH WATCH 5; CASH R, 2…	43	2	2	1	1	WORLD HEALTH ORGANIZATION	GENEVA 27	MARKETING AND DISSEMINATION, CH-1211 GENEVA 27, SWITZERLAND	0042-9686	1564-0604		B WORLD HEALTH ORGAN	Bull. World Health Organ.	DEC	2020	98	12
J	Muthuri, RNDK; Senkubuge, F; Hongoro, C				Muthuri, Rose Nabi Deborah Karimi; Senkubuge, Flavia; Hongoro, Charles			An Investigation of Healthcare Professionals' Motivation in Public and Mission Hospitals in Meru County, Kenya	HEALTHCARE			English	Article						motivation; healthcare professionals; self-determination theory; health systems strengthening; Kenya	SELF-DETERMINATION THEORY; SATISFACTION	Strengthening health systems in developing countries such as Kenya is required to achieve the third United Nations' Sustainable Development Goal of health for all, at all ages. However, Kenya is experiencing a "brain drain" and a critical shortage of healthcare professionals. There is a need to identify the factors that motivate healthcare workers to work in the health sector in rural and margina…	[Muthuri, Rose Nabi Deborah Karimi; Senkubuge, Flavia; Hongoro, Charles] Univ Pretoria, Sch Hlth Syst & Publ Hlth SHSPH, Fac Hlth Sci, ZA-0028 Pretoria, South Africa; [Hongoro, Charles] Human Sci Res Council HSRC, Dev Capable & Eth State Div, ZA-0001 Pretoria, South Africa; [Hongoro, Charles] Tshwane Univ Technol, Fac Sci, ZA-0183 Pretoria, South Africa; [Hongoro, Charles] Ft Hare Univ, Fac Hlth …	Muthuri, RNDK (corresponding author), Univ Pretoria, Sch Hlth Syst & Publ Hlth SHSPH, Fac Hlth Sci, ZA-0028 Pretoria, South Africa.	u19391189@tuks.co.za; flavia.senkubuge@up.ac.za; chongoro@hsrc.ac.za		Muthuri, Rose Nabi Deborah Karimi/0000-0003-0353-8132; Hongoro, Charles/0000-0002-9715-4940	University of Pretoria	We thank the participants of this study. We express gratitude to the Department of Health, Meru County and the hospital management teams who permitted the present study to be conducted in their health facilities. We are thankful to the management of the University of Pretoria for supporting this study. We are grateful to God for providing the resources we needed to perform this study.	Al-Hamdan Z, 2017, J NURS SCHOLARSHIP, V49, P103, DOI 10.1111/jnu.12265; AYYASH H, 2011, J AL AZHAR U GAZA NA, V13, P55; Azeem SM, 2013, INT J ACAD RES BUSIN, V3, P467, DOI DOI 10.6007/IJARBSS/V3-I7/68; County Government of Meru, MER COUNT HLTH DEP; Deci E. L., 1985, INTRINSIC MOTIVATION; Deci EL, 2008, CAN PSYCHOL, V49, P182, DOI 10.1037/a0012801; Deci EL, 2000, PSYCHOL INQ, V11, P227, DOI 10.12…	54	0	0	0	0	MDPI	BASEL	ST ALBAN-ANLAGE 66, CH-4052 BASEL, SWITZERLAND		2227-9032		HEALTHCARE-BASEL	Healthcare	DEC	2020	8	4
J	Wang, T; Giuliani, G; Lehmann, A; Jiang, YM; Shao, XD; Li, LP; Zhao, HH				Wang, Tuo; Giuliani, Gregory; Lehmann, Anthony; Jiang, Yangming; Shao, Xiaodong; Li, Liping; Zhao, Huihui			Supporting SDG 15, Life on Land: Identifying the Main Drivers of Land Degradation in Honghe Prefecture, China, between 2005 and 2015	ISPRS INTERNATIONAL JOURNAL OF GEO-INFORMATION			English	Article						SDG indicator; main driver; land degradation; Honghe	VEGETATION INDEX; SUSTAINABLE DEVELOPMENT; SPATIAL-RESOLUTION; ECOSYSTEM SERVICES; CARBON STOCKS; SOIL CARBON; TIME-SERIES; COVER; NDVI; PLATEAU	The essence of the 2030 Agenda for Sustainable Development adopted by the United Nations is described in 17 Sustainable Development Goals (SDGs). SDG 15 focuses on Life on Land, in other words, terrestrial biodiversity and ecosystems, as well as their services. Land degradation is a severe anthropic and natural phenomenon that is affecting land use/cover globally; therefore, a dedicated target of…	[Wang, Tuo; Jiang, Yangming; Li, Liping; Zhao, Huihui] Chinese Acad Sci, Aerosp Informat Res Inst, Beijing 100101, Peoples R China; [Wang, Tuo; Giuliani, Gregory; Lehmann, Anthony] Univ Geneva, Inst Environm Sci, EnviroSPACE Lab, Bd Carl Vogt 66, CH-1205 Geneva, Switzerland; [Giuliani, Gregory] Univ Geneva, Inst Environm Sci, GRID Geneva, Bd Carl Vogt 66, CH-1205 Geneva, Switzerland; [Lehmann, An…	Lehmann, A (corresponding author), Univ Geneva, Inst Environm Sci, EnviroSPACE Lab, Bd Carl Vogt 66, CH-1205 Geneva, Switzerland.; Lehmann, A (corresponding author), Univ Geneva, Dept FA Forel Environm & Aquat Sci, Bd Carl Vogt 66, CH-1205 Geneva, Switzerland.	wangtuo@aircas.ac.cn; Gregory.Giuliani@unige.ch; anthony.lehmann@unige.ch; jiangym@aircas.ac.cn; shaoxiaodong@aliyun.com; liliping@aircas.ac.cn; zhaohh202180@aircas.ac.cn			Strategic Priority Research Program of the Chinese Academy of SciencesChinese Academy of Sciences [XDA19030104]; Honghe Tobacco Quality Big Data Analysis Application Platform Technology RD [2019530000241035]; CAS Scholarship	This research was funded by Strategic Priority Research Program of the Chinese Academy of Sciences (grant number: XDA19030104), CAS Scholarship and Honghe Tobacco Quality Big Data Analysis Application Platform Technology R&D (grant number: 2019530000241035).	Anderson K, 2017, GEO-SPAT INF SCI, V20, P77, DOI 10.1080/10095020.2017.1333230; [Anonymous], 2019, CHINA DAILY; Balz T., 2003, INT ARCH PHOTOGRAMM, V34, P547; Batunacun, 2019, LAND USE POLICY, V83, P543, DOI 10.1016/j.landusepol.2019.02.013; Big Earth Data Program, 2019, BIG EARTH DAT SUPP S; Chen C, 2019, NAT SUSTAIN, V2, P122, DOI 10.1038/s41893-019-0220-7; Collard SJ, 2006, AGR ECOSYST ENVIRO…	66	0	0	0	0	MDPI	BASEL	ST ALBAN-ANLAGE 66, CH-4052 BASEL, SWITZERLAND		2220-9964		ISPRS INT J GEO-INF	ISPRS Int. Geo-Inf.	DEC	2020	9	12
J	Dmitrieva, D; Romasheva, N				Dmitrieva, Diana; Romasheva, Natalia			Sustainable Development of Oil and Gas Potential of the Arctic and Its Shelf Zone: The Role of Innovations	JOURNAL OF MARINE SCIENCE AND ENGINEERING			English	Article						innovations; sustainable development; hydrocarbon resources; Arctic; oil and gas potential; offshore oil and gas fields		Currently, the Russian oil and gas industry is characterized by significant reserves depletion and the late stage of development of most fields. At the same time, new fields that are brought into industrial development, in the majority of cases, have hard-to-recover reserves. Furthermore, most prospective oil and gas deposits are located in the Arctic and its offshore territories and their develo…	[Dmitrieva, Diana; Romasheva, Natalia] St Petersburg Min Univ, Org & Management Dept, St Petersburg 199106, Russia	Dmitrieva, D (corresponding author), St Petersburg Min Univ, Org & Management Dept, St Petersburg 199106, Russia.	diana-dmitrieva@mail.ru; natasmir84@mail.ru			Russian FederationRussian Federation [NSh-2692.2020.5]	The research was carried out with the financial support of the grant by the President of the Russian Federation for the state support of leading scientific schools of the Russian Federation, the number of the project NSh-2692.2020.5 "Modelling of ecological-balanced and economically sustainable development of hydrocarbon resources of the Arctic".	Abryutina L., 2009, CLIMATE CHANGE ARCTI, P181; Adams R, 2016, INT J MANAG REV, V18, P180, DOI 10.1111/ijmr.12068; Ahlqvist T, 2012, SCI PUBL POLICY, V39, P178, DOI 10.1093/scipol/scs016; Alekseev G.V., 2016, ARCTIC SPACE RUSSIA, P630; Andreassen N, 2016, ENERGY RES SOC SCI, V16, P78, DOI 10.1016/j.erss.2016.03.015; Barbieri JC, 2010, RAE-REV ADMIN EMPRES, V50, P146, DOI 10.1590/S0034-75902010000…	48	0	0	0	0	MDPI	BASEL	ST ALBAN-ANLAGE 66, CH-4052 BASEL, SWITZERLAND		2077-1312		J MAR SCI ENG	J. Mar. Sci. Eng.	DEC	2020	8	12
J	Li, X; Siddique, KHM				Li, Xuan; Siddique, Kadambot H. M.			Future Smart Food: Harnessing the potential of neglected and underutilized species for Zero Hunger	MATERNAL AND CHILD NUTRITION			English	Article						food consumption; food policy; food security; micronutrient malnutrition; nutrition; policymaking		Achieving Sustainable Development Goal 2: 'Zero Hunger'-eradicating all forms of hunger and malnutrition-is a major challenge in many developing countries. To be successful, agriculture and food policies need to target both production and consumption. Conventional agri-food systems in developing countries could become more sustainable through agricultural diversification. In Asia, over-reliance o…	[Li, Xuan] Food & Agr Org United Nations, 39 Phra Athit Rd, Bangkok 10200, Thailand; [Siddique, Kadambot H. M.] Univ Western Australia, Inst Agr, Perth, Australia	Li, X (corresponding author), Food & Agr Org United Nations, 39 Phra Athit Rd, Bangkok 10200, Thailand.	xuan.li@fao.org	Siddique, Kadambot/B-3462-2011	Siddique, Kadambot/0000-0001-6097-4235			Adhikari P, 2018, INT J AGR SUSTAIN, V16, P1, DOI 10.1080/14735903.2017.1402504; Asghari G, 2015, PHARMACOGN RES, V7, P242, DOI 10.4103/0974-8490.157968; Association of Southeast Asian Nations United Nations Children's Fund & World Health Organization, 2016, REG REP NUTR SEC ASE, V2; Bellemare M., 2016, TRADE QUINOA IMPACT; Chang WC, 2012, PUBLIC HEALTH NUTR, V15, P663, DOI 10.1017/S1368980011002…	30	0	0	0	0	WILEY	HOBOKEN	111 RIVER ST, HOBOKEN 07030-5774, NJ USA	1740-8695	1740-8709		MATERN CHILD NUTR	Matern. Child Nutr.	DEC	2020	16			3	SI
J	Bashir, MA; Sheng, B; Dogan, B; Sarwar, S; Shahzad, U				Bashir, Muhammad Adnan; Sheng, Bin; Dogan, Buhari; Sarwar, Suleman; Shahzad, Umer			Export product diversification and energy efficiency: Empirical evidence from OECD countries	STRUCTURAL CHANGE AND ECONOMIC DYNAMICS			English	Article						Export product diversification; Extensive margin; Intensive margin; Energy intensity; Sustainable development goals; OECD countries	INTENSITY EVIDENCE; TRADE OPENNESS; CO2 EMISSIONS; UNIT-ROOT; CONSUMPTION; URBANIZATION; IMPACT; PRICE; INNOVATION; PROVINCES	The present study explores the important contributors of energy efficiency in OECD countries, by taking the energy intensity and carbon intensity as a proxy of energy efficiency. Notably, we study the role of three indicators of export diversification (export product diversification, extensive margin and intensive margin) for energy intensity and carbon intensity in 29 OECD countries, which furth…	[Bashir, Muhammad Adnan; Sheng, Bin] Nankai Univ, Sch Econ, Tianjin, Peoples R China; [Dogan, Buhari] Suleyman Demirel Univ, Dept Econ, Isparta, Turkey; [Sarwar, Suleman] Univ Jeddah, Finance & Econ Dept, Coll Business, Jeddah, Saudi Arabia; [Sarwar, Suleman] Shandong Univ, Sch Econ, Jinan 250100, Peoples R China; [Shahzad, Umer] Anhui Univ Finance & Econ, Sch Stat & Appl Math, Bengbu 233030, Peo…	Shahzad, U (corresponding author), Anhui Univ Finance & Econ, Sch Stat & Appl Math, Bengbu 233030, Peoples R China.	adnanbashir2034@gmail.com; shengbin@nankai.edu.cn; Shehzad-umer@hotmail.com		Shahzad, Umer/0000-0002-7010-4054			Aditya A, 2013, J INT TRADE ECON DEV, V22, P959, DOI 10.1080/09638199.2011.619009; Agosin M.R., 2011, DETERMINANTS EXPORT, DOI [10.1111/j.1467-9701.2011.01395.x, DOI 10.1111/J.1467-9701.2011.01395.X]; Al-mulali U, 2013, RENEW SUST ENERG REV, V22, P209, DOI 10.1016/j.rser.2013.02.005; Altinay G, 2004, ENERG ECON, V26, P985, DOI 10.1016/j.eneco.2004.07.001; Alvarado R, 2019, ENERGY STRATEG REV, V26…	70	4	4	0	0	ELSEVIER	AMSTERDAM	RADARWEG 29, 1043 NX AMSTERDAM, NETHERLANDS	0954-349X	1873-6017		STRUCT CHANGE ECON D	Struct. Change and Econ. Dyn.	DEC	2020	55
J	Adach-Pawelus, K; Gogolewska, A; Gorniak-Zimroz, J; Herbert, JH; Hidalgo, A; Kielczawa, B; Krupa-Kurzynowska, J; Lampinen, M; Mamelkina, MA; Paszkowska, G; Szyszka, D; Tuunila, R; Worsa-Kozak, M; Wozniak, J				Adach-Pawelus, Karolina; Gogolewska, Anna; Gorniak-Zimroz, Justyna; Herbert, Juan Herrera; Hidalgo, Arturo; Kielczawa, Barbara; Krupa-Kurzynowska, Joanna; Lampinen, Matti; Mamelkina, Maria A.; Paszkowska, Gabriela; Szyszka, Danuta; Tuunila, Ritva; Worsa-Kozak, Magdalena; Wozniak, Justyna			Towards Sustainable Mining in the Didactic Process-MEITIM Project as an Opportunity to Increase the Attractiveness of Mining Courses (A Case Study of Poland)	SUSTAINABILITY			English	Article						mining; higher education; statistics of mining faculties; raw materials; European Green Deal		Mining has been embedded in the public consciousness as a dirty, non-innovative, outdated and environmentally harmful industry. Proper education, especially the academic one, becomes crucial to successfully change this image. This article depicts the initial assumptions of the international project Master in Entrepreneurship, Innovation and Technology Integration in Mining (MEITIM), co-financed b…	[Adach-Pawelus, Karolina; Gogolewska, Anna; Gorniak-Zimroz, Justyna; Kielczawa, Barbara; Krupa-Kurzynowska, Joanna; Paszkowska, Gabriela; Szyszka, Danuta; Worsa-Kozak, Magdalena; Wozniak, Justyna] Wroclaw Univ Sci & Technol, Fac Geoengn Min & Geol, PL-50421 Wroclaw, Poland; [Herbert, Juan Herrera; Hidalgo, Arturo] Univ Politecn Madrid, Escuela Tecn Super Ingn Minas & Energia, Tech Univ Madrid, Ma…	Worsa-Kozak, M; Wozniak, J (corresponding author), Wroclaw Univ Sci & Technol, Fac Geoengn Min & Geol, PL-50421 Wroclaw, Poland.	karolina.adach@pwr.edu.pl; anna.gogolewska@pwr.edu.pl; justyna.gorniak-zimroz@pwr.edu.pl; juan.herrera@upm.es; arturo.hidalgo@upm.es; barbara.kielczawa@pwr.edu.pl; joanna.krupa-kurzynowska@pwr.edu.pl; matti.lampinen@lut.fi; maria.mamelkina@lut.fi; gabriela.paszkowska@pwr.edu.pl; danuta.szyszka@pwr.edu.pl; ritva.tuunila@lut.fi; magdalena.worsa-kozak@pwr.edu.pl; justyna.wozniak@pwr.edu.pl	Worsa-Kozak, Magdalena/L-3227-2015; Gogolewska, Anna Barbara/R-5152-2018; HIDALGO LOPEZ, ARTURO/H-7634-2015	Worsa-Kozak, Magdalena/0000-0001-8119-3075; Wozniak, justyna/0000-0002-8139-8529; Kielczawa, Barbara/0000-0003-1514-8641; Gogolewska, Anna Barbara/0000-0002-6287-7241; Gorniak-Zimroz, Justyna/0000-0001-9217-876X; HIDALGO LOPEZ, ARTURO/0000-0002-2601-9522	European Institute of Innovation and Technology (EIT), a body of the European Union, under the Horizon 2020; EU Framework Programme for Research and Innovation; EIT Raw Materials GmbH [19116]	This activity has received funding from the European Institute of Innovation and Technology (EIT), a body of the European Union, under the Horizon 2020, the EU Framework Programme for Research and Innovation. This work is supported by EIT Raw Materials GmbH under Framework Partnership Agreement No. 19116 (MEITIM. Master in Entrepreneurship, Innovation and Technology Integration in Mining, impleme…	Agencia Nacional de Evaluacion de la Calidady Acreditacion-ANECA, BLANC TIT GRAD ING M; [Anonymous], 2019, 642 COM COMM EUR COM; Chikatamarla L., 2020, INT C EM TRENDS ENG, V2; Dmochowska H., 2012, YB LABOUR STAT BRANC; Dmochowska H, 2010, STAT YB IND POLAND B; Dmochowska H., 2015, YB LABOUR STAT BRANC; Dmochowska H, 2013, YB LABOUR STAT BRANC; Fundacion CYD, 2018, PERSP AUT 2017; Fundacion CYD, …	20	0	0	0	0	MDPI	BASEL	ST ALBAN-ANLAGE 66, CH-4052 BASEL, SWITZERLAND		2071-1050		SUSTAINABILITY-BASEL	Sustainability	DEC	2020	12	23
J	Daniel, E				Daniel, El Chami			Towards Sustainable Organic Farming Systems	SUSTAINABILITY			English	Article						organic farming; sustainable agriculture; ecosystem services; life cycle assessment; EU Green Deal	ROCK PHOSPHATE; CALCIUM; YIELD; CLIMATE	The European Union green deal has proposed the "organic farming action plan" to render a farming system that is more sustainable and adaptable in terms of climate change mitigation and thus enable meeting the United Nations Sustainable Development Goals (UN-SDGs). While this policy instrument is fundamental to achieving sustainable agriculture, there is still no agreement on what sustainable agri…	[Daniel, El Chami] Timac Agro Italia SpA, SP 13, I-26010 Ripalta Arpina, CR, Italy	Daniel, E (corresponding author), Timac Agro Italia SpA, SP 13, I-26010 Ripalta Arpina, CR, Italy.	daniel.elchami@roullier.com	Chami, Daniel El/L-3607-2013	Chami, Daniel El/0000-0002-0712-858X			Carpenter SR, 2005, P NATL ACAD SCI USA, V102, P10002, DOI 10.1073/pnas.0503959102; CHOUDHARY M, 1994, CAN J PLANT SCI, V74, P303, DOI 10.4141/cjps94-058; Daneshgar S, 2018, RESOURCES-BASEL, V7, DOI 10.3390/resources7020037; Ditta A, 2018, INT J RECYCLING ORG, V7, P33, DOI 10.1007/s40093-017-0187-1; El Chami D, 2015, AGR SYST, V140, P19, DOI 10.1016/j.agsy.2015.08.008; El Chami D, 2020, SUSTAINAB…	29	0	0	0	0	MDPI	BASEL	ST ALBAN-ANLAGE 66, CH-4052 BASEL, SWITZERLAND		2071-1050		SUSTAINABILITY-BASEL	Sustainability	DEC	2020	12	23
J	Iwuoha, VC				Iwuoha, Victor Chidubem			Cattle Droppings Litter Our City Roads: Herders' Encroachments, Risk Factors and Roadmap for Achieving Sustainable Development Goals	AFRICAN AND ASIAN STUDIES			English	Article						herders; cattle droppings; city roads; urban residents; Nigeria; SDGS	CONFLICTS; CHALLENGES; DIMENSIONS; MANAGEMENT; NIGERIA	Herders-farmers violent conflicts and flare-ups have spread throughout central and southern communities in Nigeria, but exclude the urban areas. I examine 'herders - urban residents' conflicts. Herders roam their cattle from outskirts to city roads, disrupting traffic and leaving behind trails of excrement and offensive smells causing dangerous nuisance. I argue that the new practice of cattle he…	[Iwuoha, Victor Chidubem] Univ Nigeria, Fac Social Sci, Dept Polit Sci, Nsukka, Nigeria	Iwuoha, VC (corresponding author), Univ Nigeria, Fac Social Sci, Dept Polit Sci, Nsukka, Nigeria.	victor.iwuoha@unn.edu.ng					Abdullahi U. S., 2015, Vom Journal of Veterinary Science, V10, P137; Adebayo AG, 1997, J ASIAN AFR STUD, V32, P93, DOI 10.1177/002190969703200108; Agwu C.O.C., 1997, WURZBURGER GEOGRAHPI, V92, P97; Aliyu AA, 2017, ANN AFR MED, V16, P149, DOI 10.4103/aam.aam_1_17; Angassa A, 2013, TROP ANIM HEALTH PRO, V45, P715, DOI 10.1007/s11250-012-0279-x; [Anonymous], 2017, DAILY POST 0112; [Anonymous], 2017,…	55	0	0	0	0	BRILL	LEIDEN	PLANTIJNSTRAAT 2, P O BOX 9000, 2300 PA LEIDEN, NETHERLANDS	1569-2094	1569-2108		AFR ASIAN STUD	Afr. Asian Stud.	DEC	2020	19	4
J	Santika, WG; Urmee, T; Simsek, Y; Bahri, PA; Anisuzzaman, M				Santika, Wayan G.; Urmee, Tania; Simsek, Yeliz; Bahri, Parisa A.; Anisuzzaman, M.			An assessment of energy policy impacts on achieving Sustainable Development Goal 7 in Indonesia	ENERGY FOR SUSTAINABLE DEVELOPMENT			English	Article						Sustainable Development Goals; Energy policy effectiveness; Energy access; Renewable energy; Energy efficiency; Indonesia		As countries start to implement the Sustainable Development Goals in their national development agendas, reviews of the current policy environment are necessary to ensure that the goals are achievable by 2030. The present study assesses the effectiveness of energy policy in Indonesia in supporting progress towards universal energy access, a substantial increase in renewable energy deployment, and…	[Santika, Wayan G.; Urmee, Tania; Simsek, Yeliz; Bahri, Parisa A.; Anisuzzaman, M.] Murdoch Univ, Discipline Engn & Energy, 90 South St, Murdoch, WA 6150, Australia; [Santika, Wayan G.] Politekn Negeri Bali, Dept Mech Engn, Bali, Indonesia; [Simsek, Yeliz] Pontificia Univ Catolica Chile, Dept Mech & Met Engn, Vicuna Mackenna 4860, Santiago, Chile; [Simsek, Yeliz] Pontificia Univ Catolica Chile, U…	Santika, WG (corresponding author), Murdoch Univ, Discipline Engn & Energy, 90 South St, Murdoch, WA 6150, Australia.	wayan.santika@murdoch.edu.au		A. Bahri, Parisa/0000-0003-4661-5644; Santika, I Wayan Gede/0000-0002-5862-1817	Ministry of Education and Culture; Ministry of Finance of the Republic of IndonesiaMinistry of Research and Technology of the Republic of Indonesia (RISTEK); Chilean National Commission for Scientific and Technological Research [CONICYT-PCHA/Doctorado Nacional/2018-21181469]	W.G. Santika thanks the Ministry of Education and Culture and the Ministry of Finance of the Republic of Indonesia for their financial support under the Indonesian Lecturer Scholarship (BUDI-LPDP).; Y. Simsek acknowledges the financial support of the Chilean National Commission for Scientific and Technological Research under scholarship CONICYT-PCHA/Doctorado Nacional/2018-21181469.	ADB, 2016, ACHIEVING UNIVERSAL; Adharsyah T, 2019, JOKOWI RISKS ASS PLA; Afriyadi A. D, 2019, SOME 98 POPULATION H; Agustinus M., 2018, PLN NOT INSTALL ROOF; Aldin I. U, 2018, PEMBANGKIT KINCIR AN; Andadari RK, 2014, ENERG POLICY, V66, P436, DOI 10.1016/j.enpol.2013.11.021; [Anonymous], 2013, KIN IND SEL TAH 2013; Arvirianty A, 2018, JONAN RENEWABLE ENER; ASTAE, 2013, INDONESIA UNIVERSAL; Attwood…	103	0	0	1	1	ELSEVIER	AMSTERDAM	RADARWEG 29, 1043 NX AMSTERDAM, NETHERLANDS	0973-0826	2352-4669		ENERGY SUSTAIN DEV	Energy Sustain Dev.	DEC	2020	59
J	Forster, T; Kentikelenis, AE; Stubbs, TH; King, LP				Forster, Timon; Kentikelenis, Alexander E.; Stubbs, Thomas H.; King, Lawrence P.			Globalization and health equity: The impact of structural adjustment programs on developing countries	SOCIAL SCIENCE & MEDICINE			English	Article						International Monetary Fund; Conditionality; Structural adjustment; Globalization; Health inequality; Cross-national	CROSS-NATIONAL ANALYSIS; INTERNATIONAL MONETARY FUND; AFRICAN DEVELOPMENT BANK; TRADE LIBERALIZATION; CHILD-MORTALITY; IMF CONDITIONALITY; INCOME INEQUALITY; POLITICS; GROWTH; NEGOTIATIONS	Among the many drivers of health inequities, this article focuses on important, yet insufficiently understood, international-level determinants: economic globalization and the organizations that spread market-oriented policies to the developing world. One such organization is the International Monetary Fund (IMF), which provides financial assistance to countries in economic trouble in exchange fo…	[Forster, Timon] Free Univ Berlin, Berlin Grad Sch Global & Transreg Studies, Berlin, Germany; [Kentikelenis, Alexander E.] Norwegian Univ Sci & Technol, Ctr Global Hlth Inequal Res, Trondheim, Norway; [Kentikelenis, Alexander E.] Bocconi Univ, Dept Social & Polit Sci, Milan, Italy; [Stubbs, Thomas H.] Univ Cambridge, Ctr Business Res, Cambridge, England; [Stubbs, Thomas H.] Royal Holloway Univ L…	Kentikelenis, AE (corresponding author), Norwegian Univ Sci & Technol, Ctr Global Hlth Inequal Res, Dept Sociol & Polit Sci, POB 8900, N-7491 Torgarden, Norway.	alexander.kentikelenis@unibocconi.it		Kentikelenis, Alexander/0000-0002-1543-4595	Institute for New Economic Thinking (INET) [INO13-00020]; Cambridge Political Economy Society Trust; Centre for Business Research at the University of Cambridge	The authors gratefully acknowledge funding by the Institute for New Economic Thinking (INET Grant INO13-00020: 'The Political Economy of Structural Adjustment'), the Cambridge Political Economy Society Trust, and the Centre for Business Research at the University of Cambridge.	Agnello L, 2014, REV INCOME WEALTH, V60, P702, DOI 10.1111/roiw.12004; Attanasio O, 2004, J DEV ECON, V74, P331, DOI 10.1016/j.jdeveco.2003.07.001; Austin KF, 2012, SOCIOL PERSPECT, V55, P421, DOI 10.1525/sop.2012.55.3.421; Babb SL, 2008, ANNU REV LAW SOC SCI, V4, P13, DOI 10.1146/annurev.lawsocsci.4.110707.172254; Babb SL, 2018, SAGE HDB NEOLIBERALI, P16; Ball L.M., 2013, 129 UNDESA; Bambra C, 2…	119	10	10	0	0	PERGAMON-ELSEVIER SCIENCE LTD	OXFORD	THE BOULEVARD, LANGFORD LANE, KIDLINGTON, OXFORD OX5 1GB, ENGLAND	0277-9536	1873-5347		SOC SCI MED	Soc. Sci. Med.	DEC	2020	267				SI
J	Boudalia, S; Ben Said, S; Tsiokos, D; Bousbia, A; Gueroui, Y; Mohamed-Brahmi, A; Smeti, S; Anastasiadou, M; Symeon, G				Boudalia, Sofiane; Ben Said, Samia; Tsiokos, Dimitrios; Bousbia, Aissam; Gueroui, Yassine; Mohamed-Brahmi, Aziza; Smeti, Samir; Anastasiadou, Maria; Symeon, George			BOVISOL Project: Breeding and Management Practices of Indigenous Bovine Breeds: Solutions towards a Sustainable Future	SUSTAINABILITY			English	Article						animal products; climate change; local bovine breeds; Mediterranean basin; sustainability; traditional farming systems		In order to deal with the effects of globalization, urbanization, increase in world population, global warming, and climate change; and according to the Sustainable Development Goals (SDG) 2 targets, which aim to end hunger, achieve food security and improved nutrition and promote sustainable agriculture, it is urgently needed to transform our agriculture and livestock farming systems by taking i…	[Boudalia, Sofiane; Bousbia, Aissam] Univ 8 Mai 1945, Dept Ecol & Genie Environm, Guelma 24000, Algeria; [Ben Said, Samia; Mohamed-Brahmi, Aziza] Univ Jendouba, Ecole Super Agr Kef, Le Kef 7100, Tunisia; [Tsiokos, Dimitrios; Anastasiadou, Maria; Symeon, George] HAO Demeter, Res Inst Anim Sci, Giannitsa 58100, Greece; [Gueroui, Yassine] Univ 8 Mai 1945, Dept Sci Nat & Vie, Guelma 24000, Algeria; […	Boudalia, S (corresponding author), Univ 8 Mai 1945, Dept Ecol & Genie Environm, Guelma 24000, Algeria.; Symeon, G (corresponding author), HAO Demeter, Res Inst Anim Sci, Giannitsa 58100, Greece.	boudalia.sofiane@univ-guelma.dz; sabensaid@gmail.com; tsiokosd@gmail.com; bousbia.aissam@univ-guelma.dz; gueroui.yassine@univ-guelma.dz; mohamedaziza2003@yahoo.fr; sam_fsb@live.fr; marmogeo@gmail.com; gsymewn@yahoo.gr	GUEROUI, Yassine/O-2812-2016	SMETI, SAMIR/0000-0002-0688-2118	ARIMNet2 (2017) Joint Call by Hellenic Agricultural Organization-Demeter (Greece); ARIMNet2 (2017) Joint Call by Tunisian Ministry of Agriculture, Water Resources and Fisheries; ARIMNet2 (2017) Joint Call by Algerian Ministry of Higher Education and Scientific Research and Scientific Research; European Union's Seventh Framework Programme for research, technological development and demonstrationEu…	Breeding and management practices of indigenous bovine breeds: Solutions towards a sustainable future (BOVISOL) is funded through the ARIMNet2 (2017) Joint Call by the following funding agencies: Hellenic Agricultural Organization-Demeter (Greece); Tunisian Ministry of Agriculture, Water Resources and Fisheries represented by the Institution of Agricultural Scientific Research (Tunisia); The Alge…	Ajmone-Marsan P, 2010, EVOL ANTHROPOL, V19, P148, DOI 10.1002/evan.20267; Baccouche R., 2014, J NEW SCI, V2, P27; Baccouche R., 2014, J NEW SCI, V2, P1; Colditz IG, 2016, ANIM PROD SCI, V56, P1961, DOI 10.1071/AN15297; Dedieu B., 2008, ELEVAGE MOUVEMENT FL, P294; FAO, 2020, FOOD AGR ORG UN STAT; FAO, 2012, PHENOTYPIC CHARACTER; Felius M., 2011, Diversity, V3, P660, DOI 10.3390/d3040660; Hoffmann …	13	0	0	0	0	MDPI	BASEL	ST ALBAN-ANLAGE 66, CH-4052 BASEL, SWITZERLAND		2071-1050		SUSTAINABILITY-BASEL	Sustainability	DEC	2020	12	23
J	Llorca, C; Silva, C; Kuehnel, N; Moreno, AT; Zhang, Q; Kii, M; Moeckel, R				Llorca, Carlos; Silva, Cat; Kuehnel, Nico; Moreno, Ana T.; Zhang, Qin; Kii, Masanobu; Moeckel, Rolf			Integration of Land Use and Transport to Reach Sustainable Development Goals: Will Radical Scenarios Actually Get Us There?	SUSTAINABILITY			English	Article						sustainable development goals; integrated land use; transport; agent-based simulation; transport system; urban spaces		The United Nations have developed Sustainable Development Goals (SDG) to guide countries' development in the next decades. In this paper, we first propose a set of measurable indicators that define the degree of achievement of SDG. Secondly, we use a microscopic integrated land use and transportation model to define future scenarios and measure SDG in the future with radical policies. The model i…	[Llorca, Carlos; Silva, Cat; Kuehnel, Nico; Moreno, Ana T.; Zhang, Qin; Moeckel, Rolf] Tech Univ Munich, Dept Civil Geo & Environm Engn, Professorship Modeling Spatial Mobil, D-80333 Munich, Germany; [Kii, Masanobu] Kagawa Univ, Fac Engn & Design, 2217-20 Hayashicho, Takamatsu, Kagawa 7610396, Japan	Moreno, AT (corresponding author), Tech Univ Munich, Dept Civil Geo & Environm Engn, Professorship Modeling Spatial Mobil, D-80333 Munich, Germany.	carlos.llorca@tum.de; cat.silva@tum.de; nico.kuehnel@tum.de; ana.moreno@tum.de; qin.zhang@tum.de; kii.masanobu@kagawa-u.ac.jp; rolf.moeckel@tum.de	Moeckel, Rolf/H-3104-2016; Moreno, Ana Tsui/M-7258-2016	Moeckel, Rolf/0000-0002-6874-0393; Kii, Masanobu/0000-0003-1774-4308; Moreno, Ana Tsui/0000-0001-9003-4367; Kuhnel, Nico/0000-0003-0527-8653	German Academic Exchange Service (DAAD)Deutscher Akademischer Austausch Dienst (DAAD); Japan Society for the Promotion of Science (JSPS) within the project "Are sustainable development goals within reach? Development of a microsimulation urban model to test policies for a sustainable future"Ministry of Education, Culture, Sports, Science and Technology, Japan (MEXT)Japan Society for the Promotion…	This research was funded by the German Academic Exchange Service (DAAD) and Japan Society for the Promotion of Science (JSPS) within the project "Are sustainable development goals within reach? Development of a microsimulation urban model to test policies for a sustainable future". The research was also completed with the support of the Technische Universitat Munchen-Institute for Advanced Study,…	Alderton A, 2019, GLOBALIZATION HEALTH, V15, DOI 10.1186/s12992-019-0484-8; Blumenberg C, 2018, INJURY PREV, V24, P250, DOI 10.1136/injuryprev-2017-042473; Brussel M, 2019, ISPRS INT J GEO-INF, V8, DOI 10.3390/ijgi8020067; Hauger G, 2019, IOP CONF SER-MAT SCI, V603, DOI 10.1088/1757-899X/603/2/022028; Hidayati I, 2019, SUSTAINABILITY-BASEL, V11, DOI 10.3390/su11185115; Horni A., 2016, MULTIAGENT …	24	0	0	3	3	MDPI	BASEL	ST ALBAN-ANLAGE 66, CH-4052 BASEL, SWITZERLAND		2071-1050		SUSTAINABILITY-BASEL	Sustainability	DEC	2020	12	23
J	Solano-Pinto, N; Garrido, D; Gertrudix-Barrio, F; Fernandez-Cezar, R				Solano-Pinto, Natalia; Garrido, Dunia; Gertrudix-Barrio, Felipe; Fernandez-Cezar, Raquel			Is Knowledge of Circular Economy, Pro-Environmental Behavior, Satisfaction with Life, and Beliefs a Predictor of Connectedness to Nature in Rural Children and Adolescents? A Pilot Study	SUSTAINABILITY			English	Article						pro-environmental behavior; connectedness to nature; knowledge; life satisfaction; circular economy; rural students; elementary education		Sustainable development (SD) is crucial to maintaining and preserving the planet we live on. The new paradigm of circular economy (CE) corresponds to the sustainable development goals and includes environmental, economic, and social dimensions. The United Nations has set quality education and the search for good health and well-being in the long term as tools for achieving SD. This study aims to …	[Solano-Pinto, Natalia] Castilla La Mancha Univ, Fac Educ Toledo, Psychol Dept, Ciudad Real 13001, Spain; [Garrido, Dunia] Castilla La Mancha Univ, Fac Hlth Sci Talavera, Psychol Dept, Ciudad Real 13001, Spain; [Gertrudix-Barrio, Felipe] Castilla La Mancha Univ, Fac Educ Toledo, Didact Mus Plast & Body Express Dept, Ciudad Real 13001, Spain; [Fernandez-Cezar, Raquel] Castilla La Mancha Univ, Fac …	Fernandez-Cezar, R (corresponding author), Castilla La Mancha Univ, Fac Educ Toledo, Math Dept, Ciudad Real 13001, Spain.	natalia.solano@uclm.es; dunia.garrido@uclm.es; felipe.gertrudix@uclm.es; raquel.fcezar@uclm.es	Fernandez-Cezar, Raquel/K-2607-2018; Fernandez-Cezar, Raquel/AAU-8367-2020; Solano Pinto, Natalia/D-3874-2009	Fernandez-Cezar, Raquel/0000-0002-9013-7734; Fernandez-Cezar, Raquel/0000-0002-9013-7734; Solano Pinto, Natalia/0000-0002-3233-6022; Garrido, Dunia/0000-0001-9603-961X	Spanish Foundation for Science and Technology [FCT-18-13150]; Castilla La Mancha University - European Fund for Regional Development [2020-GRIN-29110]	This research was funded by the Spanish Foundation for Science and Technology (grant number FCT-18-13150) and Castilla La Mancha University co-funded by the European Fund for Regional Development (grant number 2020-GRIN-29110).	Almeida Antonio, 2016, International Journal of Environmental Studies, V73, P939, DOI 10.1080/00207233.2016.1199414; [Anonymous], 2018, Revista Espanola de Investig. Sociologicas., V163, P59, DOI 10.5477/cis/reis.163.59; Buil P, 2017, SUSTAINABILITY-BASEL, V9, DOI 10.3390/su9122345; Capaldi CA, 2014, FRONT PSYCHOL, V5, DOI 10.3389/fpsyg.2014.00976; Centro de Investigaciones Sociologicas, EST 2837…	50	0	0	0	0	MDPI	BASEL	ST ALBAN-ANLAGE 66, CH-4052 BASEL, SWITZERLAND		2071-1050		SUSTAINABILITY-BASEL	Sustainability	DEC	2020	12	23
J	Gavahian, M; Pallares, N; Al Khawli, F; Ferrer, E; Barba, FJ				Gavahian, Mohsen; Pallares, Noelia; Al Khawli, Fadila; Ferrer, Emilia; Barba, Francisco J.			Recent advances in the application of innovative food processing technologies for mycotoxins and pesticide reduction in foods	TRENDS IN FOOD SCIENCE & TECHNOLOGY			English	Article						Innovative food processing technologies; Pesticide pollution; Pesticide reduction; Mycotoxin; Cold plasma; Pulsed electric fields; Ultrasound; Supercritical carbon dioxide	SUPERCRITICAL-FLUID CHROMATOGRAPHY; PULSED ELECTRIC-FIELD; TANDEM MASS-SPECTROMETRY; COLD-PLASMA; APPLE JUICE; MULTIRESIDUE ANALYSIS; PENICILLIUM-OXALICUM; PRESSURE TREATMENT; LIPID OXIDATION; RESIDUES	Background: Agricultural products are a vital component of the human diet. However, these products can be contaminated by health-threatening pesticides and mycotoxins due to improper farming and storage practices. Besides, pesticide pollution can be also regarded as environmental pollution and pesticide reduction is among the Sustainable Development Goals (SDGs). While these hazardous chemicals a…	[Gavahian, Mohsen] Natl Pingtung Univ Sci & Technol, Dept Food Sci, Pingtung 91201, Taiwan; [Pallares, Noelia; Al Khawli, Fadila; Ferrer, Emilia; Barba, Francisco J.] Univ Valencia, Prevent Med & Publ Hlth Food Sci Toxicol & Forens, Nutr & Food Sci Area, Avda Vicent Andres Estelles S-N, Valencia 46100, Spain	Barba, FJ (corresponding author), Univ Valencia, Prevent Med & Publ Hlth Food Sci Toxicol & Forens, Nutr & Food Sci Area, Avda Vicent Andres Estelles S-N, Valencia 46100, Spain.; Gavahian, M (corresponding author), Natl Pingtung Univ Sci & Technol, Pingtung 91201, Taiwan.	mohsengavahian@yahoo.com; francisco.barba@uv.es	Gavahian, Mohsen/V-9390-2018; Barba, Francisco Jose/L-6596-2014	Gavahian, Mohsen/0000-0002-4904-0519; Barba, Francisco Jose/0000-0002-5630-3989; Pallares, Noelia/0000-0001-8018-3959	Generalitat Valenciana through European Union [IDIFEDER/2018/046]; University of Valencia [UV-INV-PREDOC16F1384781]	Francisco J. Barba thanks Generalitat Valenciana for the financial support (IDIFEDER/2018/046 -Procesos innovadores de extraccion y conservacion: pulsos electricos y fluidos supercriticos) through European Union ERDF funds (European Regional Development Fund). The first author of this paper (M.G.) would like to appreciate the Collage of Agriculture of National Pingtung University of Science and T…	Al-Hilphy AR, 2020, J FOOD PROCESS PRES, V44, DOI 10.1111/jfpp.14782; Avsaroglu MD, 2015, HIGH PRESSURE RES, V35, P214, DOI 10.1080/08957959.2015.1027700; Azam SMR, 2020, TRENDS FOOD SCI TECH, V97, P417, DOI 10.1016/j.tifs.2020.01.028; Barba FJ, 2017, TRENDS FOOD SCI TECH, V66, P20, DOI 10.1016/j.tifs.2017.05.011; Barba FJ, 2015, FOOD RES INT, V77, P725, DOI 10.1016/j.foodres.2015.05.015; Barba F…	96	0	0	11	11	ELSEVIER SCIENCE LONDON	LONDON	84 THEOBALDS RD, LONDON WC1X 8RR, ENGLAND	0924-2244	1879-3053		TRENDS FOOD SCI TECH	Trends Food Sci. Technol.	DEC	2020	106
J	Wuebben, D; Romero-Luis, J; Gertrudix, M				Wuebben, Daniel; Romero-Luis, Juan; Gertrudix, Manuel			Citizen Science and Citizen Energy Communities: A Systematic Review and Potential Alliances for SDGs	SUSTAINABILITY			English	Article						citizen science; citizen energy community; sustainable development goals; renewable energy community; public participation; community energy; energy citizenship; energy democracy; smart meters		Citizen science and citizen energy communities are pluralistic terms that refer to a constellation of methods, projects, and outreach activities; however, citizen science and citizen energy communities are rarely, if ever, explicitly aligned. Our searches for "citizen science" and "energy" produced limited results and "citizen science" and "energy communities" produced zero. Therefore, to outline…	[Wuebben, Daniel; Romero-Luis, Juan; Gertrudix, Manuel] Univ Rey Juan Carlos, Fac Commun Sci, Camino Molino 5, Madrid 28942, Spain	Wuebben, D (corresponding author), Univ Rey Juan Carlos, Fac Commun Sci, Camino Molino 5, Madrid 28942, Spain.	daniel.wuebben@urjc.es; juan.romero@urjc.es; manuel.gertrudix@urjc.es	Romero-Luis, Juan/H-4998-2017	Romero-Luis, Juan/0000-0002-5786-3638; Gertrudix Barrio, Manuel/0000-0002-5869-3116; Wuebben, Daniel/0000-0002-1776-0036	European Union's Horizon 2020 research and innovation programme under the Marie Sklodowska-Curie grantEuropean Union (EU) [754382]; BIOTRES-CM project - Community of Madrid [S2018/EMT-4344]; European Regional Development FundEuropean Union (EU)	Wuebben is a Marie Sklodowska-Curie fellow. This research has received funding from the European Union's Horizon 2020 research and innovation programme under the Marie Sklodowska-Curie grant agreement No 754382 (GOT ENERGY TALENT); and from BIOTRES-CM project (S2018/EMT-4344), funded by the Community of Madrid and the European Regional Development Fund.	Allen E, 2019, ENERGY RES SOC SCI, V57, DOI 10.1016/j.erss.2019.101233; Alvial-Palavicino C, 2011, ENERGY SUSTAIN DEV, V15, P314, DOI 10.1016/j.esd.2011.06.007; [Anonymous], 2019, U OXFORD NEWS 1212; Bauwens T, 2016, ENERG POLICY, V93, P278, DOI 10.1016/j.enpol.2016.03.017; Benevene P, 2020, SUSTAINABILITY-BASEL, V12, DOI 10.3390/su12155974; Bird C., 2014, PEOPLE PLACE POLICY, V8, P208, DOI DOI 1…	104	0	0	2	2	MDPI	BASEL	ST ALBAN-ANLAGE 66, CH-4052 BASEL, SWITZERLAND		2071-1050		SUSTAINABILITY-BASEL	Sustainability	DEC	2020	12	23
J	Fernandez-Portillo, LA; Sianes, A; Santos-Carrillo, F				Fernandez-Portillo, Luis A.; Sianes, Antonio; Santos-Carrillo, Francisco			How Will COVID-19 Impact on the Governance of Global Health in the 2030 Agenda Framework? The Opinion of Experts	HEALTHCARE			English	Article						Global Health; public health systems; 2030 agenda; sustainable development goals; COVID-19; institutional design; content analysis; NVIVO	THINK TANKS; PRIORITY; IDEAS	In 2015, the 2030 Agenda was formally adopted by the United Nations, establishing a set of 17 Sustainable Development Goals (SDGs). SDG 3 seeks to promote Global Health and the quality of public health systems in developing countries. The achievement of these goals requires the commitment of all signing countries, but the COVID-19 crisis is changing the behavior of the main stakeholders in the in…	[Fernandez-Portillo, Luis A.] Univ Loyola Andalucia, Dept Business Management, Cordoba 14004, Spain; [Sianes, Antonio] Univ Loyola Andalucia, Res Inst Policies Social Transformat, Cordoba 14004, Spain; [Santos-Carrillo, Francisco] Univ Loyola Andalucia, Dept Int Studies, Cordoba 14004, Spain	Sianes, A (corresponding author), Univ Loyola Andalucia, Res Inst Policies Social Transformat, Cordoba 14004, Spain.	portillo@uloyola.es; asianes@uloyola.es; frsantos@uloyola.es	Fernandez-Portillo, Luis A./AAA-6308-2019; Carrillo, Francisco Santos/AAA-6870-2019; Sianes, Antonio/O-7724-2014	Fernandez-Portillo, Luis A./0000-0001-7152-5267; Carrillo, Francisco Santos/0000-0002-7022-6246; Sianes, Antonio/0000-0001-6861-9473			Abelson D.E., 2002, DO THINK TANKS MATTE; Alexander E. R., 2005, PLANNING THEORY, V4, P209, DOI DOI 10.1177/1473095205058494; ANSOFF HI, 1985, EUR J OPER RES, V19, P2, DOI 10.1016/0377-2217(85)90303-0; Arshed N, 2017, J BUS RES, V71, P74, DOI 10.1016/j.jbusres.2016.10.015; Barnett C, 2016, ENVIRON URBAN, V28, P87, DOI 10.1177/0956247815621473; Berelson B., 1952, CONTENT ANAL COMMUNI; Bergen N., 2…	44	0	0	2	2	MDPI	BASEL	ST ALBAN-ANLAGE 66, CH-4052 BASEL, SWITZERLAND		2227-9032		HEALTHCARE-BASEL	Healthcare	DEC	2020	8	4
J	Cabeza, LF; Frazzica, A; Chafer, M; Verez, D; Palomba, V				Cabeza, Luisa F.; Frazzica, Andrea; Chafer, Marta; Verez, David; Palomba, Valeria			Research trends and perspectives of thermal management of electric batteries: Bibliometric analysis	JOURNAL OF ENERGY STORAGE			English	Article						Bibliometric analysis; Research trends; Literature gaps; Electric batteries; Thermal management	LITHIUM-ION BATTERY; RENEWABLE ENERGY SYSTEM; LOW-TEMPERATURE PERFORMANCE; PHASE-CHANGE MATERIAL; RURAL ELECTRIFICATION; DESIGN; TECHNOLOGIES; OPTIMIZATION; SENSITIVITY; TRANSPORT	The development of renewable energy sources (RES) to achieve the UN Sustainable Development Goals of a 100% RES-based energy system has driven a lot of research on batteries for electric vehicles and stationary applications, to further support the RES penetration. Batteries are strongly linked to the thermal conditions at which they operate, therefore the study and adequate implementation of a co…	[Cabeza, Luisa F.; Chafer, Marta; Verez, David] Univ Lleida, GREiA Res Grp, Pere Cabrera S-N, Lleida 25001, Spain; [Frazzica, Andrea; Palomba, Valeria] Natl Council Res Italy, Inst Adv Energy Technol CNR ITAE, Salita S Lucia Contesse 5, I-98126 Messina, Italy; [Chafer, Marta] Univ Perugia, CIRIAF Interuniv Res Ctr, Via G Duranti 67, I-06125 Perugia, Italy	Cabeza, LF (corresponding author), Univ Lleida, GREiA Res Grp, Pere Cabrera S-N, Lleida 25001, Spain.	luisaf.cabeza@udl.cat	FRAZZICA, ANDREA/AAY-4484-2020	FRAZZICA, ANDREA/0000-0001-9904-0325	Ministerio de Ciencia, Innovacion y Universidades de Espana (MCIU/AEI/FEDER, UE) [RTI2018-093849-B-C31]; Ministerio de Ciencia, Innovacion y Universidades - Agencia Estatal de Investigacion (AEI) [RED2018102431-T]; ICREA under the ICREA Academia programme	This work was partially funded by the Ministerio de Ciencia, Innovacion y Universidades de Espana (RTI2018-093849-B-C31 MCIU/AEI/FEDER, UE) and by the Ministerio de Ciencia, Innovacion y Universidades - Agencia Estatal de Investigacion (AEI) (RED2018102431-T). The authors at the University of Lleida would like to thank the Catalan Government for the quality accreditation given to their research g…	Alkhulaifi YM, 2019, ENERG CONVERS MANAGE, V201, DOI 10.1016/j.enconman.2019.112133; An ZG, 2019, APPL THERM ENG, V163, DOI 10.1016/j.applthermaleng.2019.114345; [Anonymous], 2018, FOCUS CATAL, V2018, P4, DOI [10.1016/J.FOCAT.2018.01.019., DOI 10.1016/J.FOCAT.2018.01.019]; Archambault E, 2009, J AM SOC INF SCI TEC, V60, P1320, DOI 10.1002/asi.21062; Borri E, 2020, APPL SCI-BASEL, V10, DOI 10.3390…	65	0	0	4	4	ELSEVIER	AMSTERDAM	RADARWEG 29, 1043 NX AMSTERDAM, NETHERLANDS	2352-152X			J ENERGY STORAGE	J. Energy Storage	DEC	2020	32
J	Unger, EM; Bennett, R; Lemmen, C; de Zeeuw, K; Zevenbergen, J; Teo, C; Crompvoets, J				Unger, Eva-Maria; Bennett, Rohan; Lemmen, Christiaan; de Zeeuw, Kees; Zevenbergen, Jaap; Teo, CheeHai; Crompvoets, Joep			Global policy transfer for land administration and disaster risk management	LAND USE POLICY			English	Article						Policy transfer; Land administration; Disaster risk management; UN-GGIM	HARMONIZATION	Contemporary global policy development is increasingly shaped through the Sustainable Development Goals (SDGs). In parallel, the United Nations initiative on Global Geospatial Information Management (UN-GGIM) plays a leading role in the development and diffusion of policy frameworks with regard to geospatial information. Specifically, two frameworks, the Framework for Effective Land Administratio…	[Unger, Eva-Maria; Lemmen, Christiaan; Zevenbergen, Jaap] ITC Univ Twente, Enschede, Netherlands; [Unger, Eva-Maria; Bennett, Rohan; Lemmen, Christiaan; de Zeeuw, Kees] Cadastre Land Registry & Mapping Agcy, Gelderland, Netherlands; [Teo, CheeHai] UN GGIM, United Nat, New York, NY USA; [Bennett, Rohan; Crompvoets, Joep] Swinburne Univ Technol, Swinburne Business Sch, Hawthorn, Vic, Australia	Unger, EM (corresponding author), Univ Twente, Dept Urban & Reg Planning & Geoinformat Managemen, Hengelosestr 99, NL-7514 AE Enschede, Netherlands.	unger_eva@outlook.com	Lemmen, Christiaan/L-4660-2013	Lemmen, Christiaan/0000-0003-1514-8385			Antonio D., 2017, 2017 WORLD BANK C LA; Barry M., 2015, 2015 WORLD BANK C LA; Bennetta R, 2012, LAND USE POLICY, V29, P208, DOI 10.1016/j.landusepol.2011.06.008; Berry F.S., 1999, THEORIES POLICY PROC, P169; Chong KH, 2018, ROUT ADV REGION ECON, P1; Crompvoets J., 2009, GSDI 11 WORLD C SPAT; Dabrowski M, 2018, REG STUD, V52, P1169, DOI 10.1080/00343404.2018.1431389; Deininger K., 2012, LAND GOVER…	52	0	0	0	0	ELSEVIER SCI LTD	OXFORD	THE BOULEVARD, LANGFORD LANE, KIDLINGTON, OXFORD OX5 1GB, OXON, ENGLAND	0264-8377	1873-5754		LAND USE POLICY	Land Use Pol.	DEC	2020	99
J	Jofre, FC; Larregui, DN; Savio, M				Jofre, Florencia Cora; Larregui, Daiana N.; Savio, Marianela			An eco-friendly infrared method for rapid soil sample preparation for multielemental determination by microwave induced plasma atomic emission spectrometry	MICROCHEMICAL JOURNAL			English	Article						Soil; Infrared (IR) radiation heating digester prototype; Green Analytical Chemistry (GAC); Microwave Induced Plasma Atomic Emission Spectrometry (MIP OES)	ASSISTED DIGESTION METHODS; GEOLOGICAL SAMPLES; ICP DETERMINATION; ORGANIC-SAMPLES; TRACE-ELEMENTS; HEAVY-METALS; MIP-OES; RADIATION; MINERALIZATION; INTERFERENCES	In order to attain Sustainable Development Goals (SDGs), soils mineral assessment is of great importance, since even small changes in their concentration levels, either due to natural or anthropogenic factors, can affect food security and human health. Sample preparation is a crucial step in the analytical procedure. Considering the refractory nature of soils, conventional digestion procedures ar…	[Jofre, Florencia Cora; Larregui, Daiana N.; Savio, Marianela] Univ Nacl La Pampa, Fac Ciencias Exactas & Nat, Ave Uruguay 151,L6300XAI, Santa Rosa, La Pampa, Argentina; [Jofre, Florencia Cora; Savio, Marianela] Inst Ciencias Tierra & Ambient Pampa INCITAP, Mendoza 109,L6302EPA, Santa Rosa, La Pampa, Argentina	Savio, M (corresponding author), Univ Nacl La Pampa, Fac Ciencias Exactas & Nat, Ave Uruguay 151,L6300XAI, Santa Rosa, La Pampa, Argentina.; Savio, M (corresponding author), Inst Ciencias Tierra & Ambient Pampa INCITAP, Mendoza 109,L6302EPA, Santa Rosa, La Pampa, Argentina.	marianelasavio@gmail.com			Consejo Nacional de Investigaciones Cientificas y Tecnicas (CONICET)Consejo Nacional de Investigaciones Cientificas y Tecnicas (CONICET); Agencia Nacional de Promocion Cientifica y Tecnologica (ANPCYT)ANPCyT; Universidad Nacional de La Pampa [99, 115]	We would like to thank the research grants from Consejo Nacional de Investigaciones Cientificas y Tecnicas (CONICET), Agencia Nacional de Promocion Cientifica y Tecnologica (ANPCYT) that supported this research. Also, to research project supported by Universidad Nacional de La Pampa: Project No. 99, 2016 and Project No. 115, 2020 (Head Researcher: Dr. Marianela Savio). The authors are grateful to…	Agency for toxic substances and disease registry (ATSDR), 2017, LEAD TOXICITY; da Silva YJAB, 2014, ENVIRON MONIT ASSESS, V186, P47, DOI 10.1007/s10661-013-3354-5; [Anonymous], 2016, GUID QUAL AN CHEM AI; Ballester-Caudet A, 2019, TRAC-TREND ANAL CHEM, V118, P538, DOI 10.1016/j.trac.2019.06.015; Bizzi CA, 2017, J ANAL ATOM SPECTROM, V32, P1448, DOI 10.1039/c7ja00108h; Campos VM, 2019, FOOD CHEM, …	46	0	0	0	0	ELSEVIER	AMSTERDAM	RADARWEG 29, 1043 NX AMSTERDAM, NETHERLANDS	0026-265X	1095-9149		MICROCHEM J	Microchem J.	DEC	2020	159
J	Yang, X; Yu, YQ; Zheng, Y				Yang, Xi; Yu, Yiqi; Zheng, Yue			Assessment and optimization of territorial space vulnerability: A case study of Xingyang, Henan, China	PHYSICS AND CHEMISTRY OF THE EARTH			English	Article						Territorial space; Sensitivity; Ecological protection; Agricultural production; Urban development; Vulnerability	ECOLOGICAL VULNERABILITY; SOCIAL VULNERABILITY; LAND-USE; FRAMEWORK; MANAGEMENT; SYSTEM; MODEL	Vulnerability research is a new paradigm in the context of global environmental change and sustainable development. Taking vulnerability as a system's sensitivity to pressure and lack of adaptive capacity, this paper adopts territorial space as the research object and establishes a framework for assessing the vulnerability of territorial space from the viewpoint of ecological protection, agricult…	[Yang, Xi; Yu, Yiqi; Zheng, Yue] Wuhan Planning & Design Inst, Wuhan, Peoples R China	Yang, X (corresponding author), Wuhan Planning & Design Inst, Wuhan, Peoples R China.	jamesyangxi@163.com					Bin L., 2009, J ANHUI AGR SC, V2009, P113; Birkmann J., 2006, MEASURING VULNERABIL; Bohle H-G, 2001, IHDP UPDAT, V2, P1; BOHLE HG, 1994, GLOBAL ENVIRON CHANG, V4, P37, DOI 10.1016/0959-3780(94)90020-5; Cardona O.D., 2013, MAPPING VULNERABILIT, P56, DOI DOI 10.4324/9781849771924-11; CHAMBERS R, 1989, IDS BULL-I DEV STUD, V20, P1, DOI 10.1111/j.1759-5436.1989.mp20002001.x; Chen JX, 2016, WATER-SUI,…	59	0	0	2	2	PERGAMON-ELSEVIER SCIENCE LTD	OXFORD	THE BOULEVARD, LANGFORD LANE, KIDLINGTON, OXFORD OX5 1GB, ENGLAND	1474-7065	1873-5193		PHYS CHEM EARTH	Phys. Chem. Earth	DEC	2020	120
J	Zhang, F; Xu, N; Wang, C; Wu, F; Chu, X				Zhang, Fan; Xu, Ning; Wang, Chao; Wu, Feng; Chu, Xi			Effects of land use and land cover change on carbon sequestration and adaptive management in Shanghai, China	PHYSICS AND CHEMISTRY OF THE EARTH			English	Article						SDGs; Land use; land cover change; Carbon sequestration; InVEST; Shanghai	ECOSYSTEM SERVICES; IMPACT; URBANIZATION; TIME	Achieving well-being for all, while mitigating climate change, is a central idea in the UN Sustainable Development Goals (SDGs) and one of the most pressing global challenges. Land use and land cover change are affecting the global and regional climate change through the carbon emissions. Meanwhile, carbon sequestration could replenish and contribute to the decrease of CO2 emissions. Rapid urbani…	[Zhang, Fan; Xu, Ning; Wu, Feng] Chinese Acad Sci, Ctr Chinese Agr Policy, Inst Geog Sci & Nat Resources Res, Beijing 100101, Peoples R China; [Zhang, Fan; Xu, Ning; Wu, Feng] Chinese Acad Sci, Key Lab Land Surface Pattern & Simulat, Inst Geog Sci & Nat Resources Res, Beijing 100101, Peoples R China; [Xu, Ning] Shandong Normal Univ, Coll Geog & Environm, Jinan 250358, Peoples R China; [Wang, Chao…	Wu, F (corresponding author), Chinese Acad Sci, Ctr Chinese Agr Policy, Inst Geog Sci & Nat Resources Res, Beijing 100101, Peoples R China.	wufeng@igsnrr.ac.cn			National Natural Science Funds of China for Distinguished Young ScholarsNational Natural Science Foundation of China (NSFC)National Science Fund for Distinguished Young Scholars [71225005]; state key program of National Natural Science Foundation of ChinaNational Natural Science Foundation of China (NSFC) [71533004]	This research was financially supported by the research funds from the National Natural Science Funds of China for Distinguished Young Scholars (Grant no. 71225005) and the state key program of National Natural Science Foundation of China (Grant No. 71533004).	An Y.Z., 2016, ENV SCI MANAGE UNPUB, V41, P152; Babbar D, 2021, J CLEAN PROD, V278, DOI 10.1016/j.jclepro.2020.123333; Bagstad KJ, 2013, ECOSYST SERV, V5, pE27, DOI 10.1016/j.ecoser.2013.07.004; Bodnaruk EW, 2017, LANDSCAPE URBAN PLAN, V157, P457, DOI 10.1016/j.landurbplan.2016.08.016; Chen B, 2018, SCI TOTAL ENVIRON, V613, P931, DOI 10.1016/j.scitotenv.2017.09.138; [陈光水 CHEN GuangShui], 2007, [生…	43	0	0	2	2	PERGAMON-ELSEVIER SCIENCE LTD	OXFORD	THE BOULEVARD, LANGFORD LANE, KIDLINGTON, OXFORD OX5 1GB, ENGLAND	1474-7065	1873-5193		PHYS CHEM EARTH	Phys. Chem. Earth	DEC	2020	120
J	Demydenko, A				Demydenko, Andriy			What SDG6 is about: 'sustainable management' or 'rational use'?	WATER POLICY			English	Article						IWRM; Rational use; Risk; SDGs; Sustainable management; Water security		The paper describes the Global Water Partnership partner experience in the introduction of risk-based Integrated Water Resources Management (IWRM) into the Ukrainian water policy. We concluded that some proper 'expressions' and concepts have already been introduced into Ukrainian legislation, but not the accepted 'meanings' of such concepts as IWRM, Sustainable Development Goals (SDG), and water …	[Demydenko, Andriy] Natl Acad Sci Ukraine, Inst Math Machines & Syst Problems, Div Math Environm Modeling UCEWP, 42 Academician Glushkov Ave, UA-03187 Kiev, Ukraine	Demydenko, A (corresponding author), Natl Acad Sci Ukraine, Inst Math Machines & Syst Problems, Div Math Environm Modeling UCEWP, 42 Academician Glushkov Ave, UA-03187 Kiev, Ukraine.	andriydemydenko@gmail.com					Adamenko T. I., 2016, RETHINKING WATER SEC; Bradshaw GA, 2000, CONSERV ECOL, V4; Demydenko A., 2018, IMPLEMENTING OECD PR, DOI [10.1787/9789264292659-EN, DOI 10.1787/9789264292659-EN]; Demydenko A., 2019, APPL OECD PRINCIPLES, DOI [10.1787/D5098392-EN, DOI 10.1787/D5098392-EN]; DHI, 2017, IWRM DAT PORT COUNTR; European Commission, 2003, CONV EU ENV LEG E EU; European Commission, 2000, RODOS DEC S…	22	0	0	1	1	IWA PUBLISHING	LONDON	ALLIANCE HOUSE, 12 CAXTON ST, LONDON SW1H0QS, ENGLAND	1366-7017			WATER POLICY	Water Policy	DEC	2020	22	6
J	Das, SD; Srikanth, R				Das, Soumya Deep; Srikanth, R.			Viability of power distribution in India - Challenges and Way Forward	ENERGY POLICY			English	Article						Affordability; DISCOMs; Electricity regulation; Power sector reforms; Sustainable development goals	SECTOR REFORM	Energy is a key component for economic growth as well as for human development. India is the third-ranking electricity generator in the world but ranks 106th in terms of per capita consumption. Specifically, the distribution of power is the most important link in the value chain of the power sector since it is the cash register for the entire sector. In India, electricity is a concurrent subject …	[Das, Soumya Deep; Srikanth, R.] Indian Inst Sci Campus, Natl Inst Adv Studies NIAS, Energy & Environm Program, Bengaluru 560012, Karnataka, India; [Das, Soumya Deep] Manipal Acad Higher Educ MAHE, Manipal 576104, Karnataka, India	Srikanth, R (corresponding author), Indian Inst Sci Campus, Natl Inst Adv Studies NIAS, Energy & Environm Program, Bengaluru 560012, Karnataka, India.	rsrikanth@nias.res.in		Srikanth, Raman/0000-0003-0083-3355	NIAS under a Ministry of Earth Sciences [MoES/16/15/2011-RDEAS]	The ongoing research work is part of a larger research project being implemented by NIAS under a Ministry of Earth Sciences Grant (MoES/16/15/2011-RDEAS (NIAS) dated May 22, 2018) on the theme "to understand the Interaction between components of Earth and Human Systems at various Spatial and Temporal Scales". However, the Ministry has not played any role in the design or execution of this study.	[Anonymous], 2017, EC TIMES; [Anonymous], 2020, OV AM MARCH 2020; [Anonymous], 2020, FINANCIAL EXPRESS; APEPDCL (Eastern Power Distribution Company of A.P. Ltd), 2019, 19 APEPDCL; APERC, 2018, TAR RET SAL EL FY 20; APERC, 2019, RET SUPPL TAR 2019 2; APERC, 2020, TAR RET SAL EL FY 20; APSPDCL (Southern Power Distribution Company of A.P. Ltd, 2019, 19 ANN REP FY 2018 1; BESCOM (Bangalore Electricit…	95	0	0	11	11	ELSEVIER SCI LTD	OXFORD	THE BOULEVARD, LANGFORD LANE, KIDLINGTON, OXFORD OX5 1GB, OXON, ENGLAND	0301-4215	1873-6777		ENERG POLICY	Energy Policy	DEC	2020	147
J	Sims, NC; Barger, NN; Metternicht, GI; England, JR				Sims, Neil C.; Barger, Nichole N.; Metternicht, Graciela I.; England, Jacqueline R.			A land degradation interpretation matrix for reporting on UN SDG indicator 15.3.1 and land degradation neutrality	ENVIRONMENTAL SCIENCE & POLICY			English	Article						UN sustainable development goals; Decision support; Land productivity; Soil organic carbon; Invasive plant species; Woody encroachment	SHRUB ENCROACHMENT; ECOSYSTEM CARBON	The Land Degradation Neutrality Initiative of the UN Convention to Combat Desertification (UNCCD) en-courages each of the 123 signatory countries to stabilise or reduce their extent of degraded land. Land degradation is assessed using the methods described in the Good Practice Guidance (GPG) document for Sustainable Development Goal (SDG) Indicator 15.3.1 (the proportion of land that is degraded …	[Sims, Neil C.] CSIRO Astron & Space Sci, Clayton, Vic 3168, Australia; [Barger, Nichole N.] Univ Colorado, Dept Ecol & Evolutionary Biol, Boulder, CO 80309 USA; [Metternicht, Graciela I.] Univ New South Wales, Biol Earth & Environm Sci, Sydney, NSW 2052, Australia; [England, Jacqueline R.] CSIRO Land & Water, Clayton, Vic 3168, Australia	Sims, NC (corresponding author), CSIRO Astron & Space Sci, Clayton, Vic 3168, Australia.	Neil.Sims@csiro.au	England, Jacqueline R/G-6417-2011	England, Jacqueline R/0000-0002-3371-1509			Angassa A, 2014, LAND DEGRAD DEV, V25, P438, DOI 10.1002/ldr.2160; Archer SR, 2017, SPRINGER SER ENV MAN, P25, DOI 10.1007/978-3-319-46709-2_2; Barger N.N., 2018, IPBES ASSESSMENT REP; Barger NN, 2011, J GEOPHYS RES-BIOGEO, V116, DOI 10.1029/2010JG001506; Cowie AL, 2018, ENVIRON SCI POLICY, V79, P25, DOI 10.1016/j.envsci.2017.10.011; Eldridge DJ, 2014, AUST J BOT, V62, P594, DOI 10.1071/BT14137; …	21	1	1	2	2	ELSEVIER SCI LTD	OXFORD	THE BOULEVARD, LANGFORD LANE, KIDLINGTON, OXFORD OX5 1GB, OXON, ENGLAND	1462-9011	1873-6416		ENVIRON SCI POLICY	Environ. Sci. Policy	DEC	2020	114
J	Vallino, E; Ridolfi, L; Laio, F				Vallino, Elena; Ridolfi, Luca; Laio, Francesco			Measuring economic water scarcity in agriculture: a cross-country empirical investigation	ENVIRONMENTAL SCIENCE & POLICY			English	Article						economic water scarcity; water footprint; agricultural productivity; water management	GOVERNANCE; MANAGEMENT; SECURITY; POOR	High water availability enhances agricultural performance and food security. However, many countries where water is abundant according to hydrological indicators face difficulties in the utilization of water in agriculture, being in a situation of economic water scarcity (EWS), due to lack of institutional and material means for water management and governance. EWS faces a stronger challenge of m…	[Vallino, Elena; Ridolfi, Luca; Laio, Francesco] Politecn Torino, Dept Environm Land & Infrastruct Engn, Corso Duca Abruzzi 24, I-10129 Turin, Italy	Vallino, E (corresponding author), Politecn Torino, Dept Environm Land & Infrastruct Engn, Corso Duca Abruzzi 24, I-10129 Turin, Italy.	elena.vallino@polito.it; luca.ridolfi@polito.it; francesco.laio@polito.it			European Research Council (ERC), project "Coping with water scarcity in a globalized world" (ERC-2014-CoG) [647473]	The authors acknowledge funding by the European Research Council (ERC), project "Coping with water scarcity in a globalized world" (ERC-2014-CoG, project 647473) coordinated by Francesco Laio at the Politecnico of Torino.	Anand P.B., 2004, INT J TECHNOL MANAGE, V3, P115; Antonelli M, 2015, ENVIRON SCI POLICY, V50, P240, DOI 10.1016/j.envsci.2015.02.011; Barrett CB, 2010, WORLD DEV, V38, P88, DOI 10.1016/j.worlddev.2009.06.002; Bertule M, 2018, WATER-SUI, V10, DOI 10.3390/w10121744; Biggs EM, 2013, ENVIRON SCI POLICY, V33, P388, DOI 10.1016/j.envsci.2013.07.004; Brauman KA, 2016, ELEMENTA-SCI ANTHROP, V4, DOI 10.12…	61	2	2	0	0	ELSEVIER SCI LTD	OXFORD	THE BOULEVARD, LANGFORD LANE, KIDLINGTON, OXFORD OX5 1GB, OXON, ENGLAND	1462-9011	1873-6416		ENVIRON SCI POLICY	Environ. Sci. Policy	DEC	2020	114
J	Allen, C; Metternicht, G; Verburg, P; Akhtar-Schuster, M; da Cunha, MI; Santivanez, MS				Allen, Cameron; Metternicht, Graciela; Verburg, Peter; Akhtar-Schuster, Mariam; da Cunha, Marcelo Inacio; Sanchez Santivanez, Marioldy			Delivering an enabling environment and multiple benefits for land degradation neutrality: Stakeholder perceptions and progress	ENVIRONMENTAL SCIENCE & POLICY			English	Article						Sustainable development goals (SDGs); Land degradation neutrality (LDN); Land; Governance; Enabling environment	TENURE SECURITY; RESTORATION; IMPLEMENTATION; FRAMEWORK	Achieving land degradation neutrality (LDN) was adopted by countries in 2015 as one of the targets of the global Sustainable Development Goals (SDGs). As LDN is a relatively new concept there is an increasing need for evidence on the potential socio-economic and environmental benefits of LDN as well as how an enabling environment for implementing LDN measures can be developed. This paper summaris…	[Allen, Cameron; Metternicht, Graciela] Univ New South Wales UNSW, Changing Earth Ctr, Sch Biol Earth & Environm Sci, Sydney, NSW, Australia; [Verburg, Peter] Vrije Univ Amsterdam, Inst Environm Studies, Boelelaan 1085, NL-1081 HV Amsterdam, Netherlands; [Verburg, Peter] Fed Inst Forest Snow & Landscape Res WSL, Zurcherstr 111, CH-8903 Birmensdorf, Switzerland; [Akhtar-Schuster, Mariam] DLR Proje…	Allen, C (corresponding author), Univ New South Wales UNSW, Changing Earth Ctr, Sch Biol Earth & Environm Sci, Sydney, NSW, Australia.; Allen, C (corresponding author), Monash Univ, Monash Sustainable Dev Inst, Melbourne, Vic, Australia.	cameron.allen@unsw.edu.au	Verburg, Peter/A-8469-2010	Verburg, Peter/0000-0002-6977-7104	UNCCD secretariat	We would like to acknowledge funding provided by the UNCCD secretariat to undertake this research, as well as expert input and advice provided by members of the UNCCD SPI and other experts in the field.	Akhtar-Schuster M, 2011, LAND DEGRAD DEV, V22, P299, DOI 10.1002/ldr.1058; Akhtar-Schuster M, 2017, J ENVIRON MANAGE, V195, P4, DOI 10.1016/j.jenvman.2016.09.044; Bodle R., 2018, INT YB SOIL LAW POLI; Budiharta S, 2016, ENVIRON SCI POLICY, V64, P83, DOI 10.1016/j.envsci.2016.06.014; Bullock JM, 2011, TRENDS ECOL EVOL, V26, P541, DOI 10.1016/j.tree.2011.06.011; Chasek P, 2019, ENVIRON SCI POLICY, …	30	0	0	4	4	ELSEVIER SCI LTD	OXFORD	THE BOULEVARD, LANGFORD LANE, KIDLINGTON, OXFORD OX5 1GB, OXON, ENGLAND	1462-9011	1873-6416		ENVIRON SCI POLICY	Environ. Sci. Policy	DEC	2020	114
J	Tselios, V; Tompkins, EL				Tselios, Vassilis; Tompkins, Emma L.			Can we prevent disasters using socioeconomic and political policy tools?	INTERNATIONAL JOURNAL OF DISASTER RISK REDUCTION			English	Article						Disaster preparedness and prevention; Natural disasters; Technological disasters; Socioeconomic environment; Political environment	NATURAL DISASTERS; INCOME INEQUALITY; RISK; DECENTRALIZATION; VULNERABILITY; GOVERNANCE; GEOGRAPHY; DETERMINANTS; PERFORMANCE; MITIGATION	Can a nation prevent a hazard-related disaster by investing in socioeconomic and political policy tools? Drawing on 8 global datasets (1960-2016) and using a fixed effects logit model, we examine the importance of socioeconomic and political factors in changing the likelihood of disasters in 224 countries. We find that socioeconomic factors are of more importance than political factors. Low-incom…	[Tselios, Vassilis] Pante Univ Social & Polit Sci, Dept Econ & Reg Dev, Athens 17671, Greece; [Tompkins, Emma L.] Univ Southampton, Sch Geog & Environm Sci, Southampton SO17 1BJ, Hants, England	Tselios, V (corresponding author), Pante Univ Social & Polit Sci, Dept Econ & Reg Dev, Athens 17671, Greece.	v.tselios@panteion.gr; E.L.Tompkins@soton.ac.uk					Adger WN, 2005, SCIENCE, V309, P1036, DOI 10.1126/science.1112122; Alexander D.E., 2004, NATURAL DISASTERS; Altay N, 2013, DISASTERS, V37, P357, DOI 10.1111/disa.12004; Armingeon K., 2017, COMP POLITICAL DATA; Armingeon K., 2017, SUPPLEMENT COMP POLI; Arya Anand S., 2014, GUIDELINES EARTHQUAK, V199; Ashdown P., 2011, HUM EM RESP REV, V61; Baltagi B. H., 2005, ECONOMETRIC ANAL PAN; Barros V, 2012,…	72	0	0	0	0	ELSEVIER	AMSTERDAM	RADARWEG 29, 1043 NX AMSTERDAM, NETHERLANDS	2212-4209			INT J DISAST RISK RE	Int. J. Disaster Risk Reduct.	DEC	2020	51
J	Nestico, A; Elia, C; Naddeo, V				Nestico, Antonio; Elia, Cristina; Naddeo, Vincenzo			Sustainability of urban regeneration projects: Novel selection model based on analytic network process and zero-one goal programming	LAND USE POLICY			English	Article						Urban development; Land use policy; Multi-criteria decision analysis (MCDA)	DECISION-SUPPORT	The urban land use policy must pursue sustainable development goals. These objectives are not only economic but also social, cultural, and environmental. Therefore, the definition of investment programs for the city must take place by selecting the projects on the basis of multiple evaluation criteria. The aim of the work is to define a multi-criteria evaluation model capable of selecting the com…	[Nestico, Antonio; Elia, Cristina] Univ Salerno, Dept Civil Engn, Project Evaluat Lab PEL, Via Giovanni Paolo II, I-84084 Fisciano, SA, Italy; [Naddeo, Vincenzo] Univ Salerno, Dept Civil Engn, Sanit Environm Engn Div SEED, Via Giovanni Paolo II, I-84084 Fisciano, SA, Italy	Naddeo, V (corresponding author), Univ Salerno, Dept Civil Engn, Sanit Environm Engn Div SEED, Via Giovanni Paolo II, I-84084 Fisciano, SA, Italy.	vnaddeo@unisa.it	Naddeo, Vincenzo/C-4057-2008	Naddeo, Vincenzo/0000-0002-3395-3276	University of Salerno; FARB projects	The authors are grateful to the Project Evaluation Laboratory (PEL), to the Sanitary Environmental Engineering Division (SEED), and to the Department of Civil Engineering of the University of Salerno. The research activities were partially funded by the University of Salerno with the FARB projects coordinated by prof. Vincenzo Naddeo and FARB project coordinated by prof. Antonio Nestico.	Beneke R.Y., 1973, LINEAR PROGRAMMING A; Bernetti I., 1990, RIV EC AGRAR, VXLV; Bonari E., 2002, VERSO APPROCCIO INTE; Bottero M, 2010, AESTIMUM, P17; Bottero M, 2016, PROCD SOC BEHV, V223, P923, DOI 10.1016/j.sbspro.2016.05.319; Chvatal V., 1983, LINEAR PROGRAMMING; DeCastro L.N., 2006, FUNDAMENTALS NATURAL; Di Maio A., 2003, TECNICHE SUPPORTI SE; Dipace R., 2014, RIV GIURIDICA EDILIZ, V5, P237;…	35	0	0	1	1	ELSEVIER SCI LTD	OXFORD	THE BOULEVARD, LANGFORD LANE, KIDLINGTON, OXFORD OX5 1GB, OXON, ENGLAND	0264-8377	1873-5754		LAND USE POLICY	Land Use Pol.	DEC	2020	99
J	Nyamekye, C; Kwofie, S; Ghansah, B; Agyapong, E; Boamah, LA				Nyamekye, Clement; Kwofie, Samuel; Ghansah, Benjamin; Agyapong, Emmanuel; Boamah, Linda Appiah			Assessing urban growth in Ghana using machine learning and intensity analysis: A case study of the New Juaben Municipality	LAND USE POLICY			English	Article						Urbanization; Random forest classification; Intensity analysis; UN sustainable development goals; Ghana	LAND-COVER CLASSIFICATION; SUPPORT VECTOR MACHINES; CLIMATE-CHANGE; MODELS; ACCURACY; FORESTS; IMPACT; MODIS; TM	Population growth coupled with economic, housing and environmental factors have significantly contributed into accelerated land use change in the New Juaben Municipality of Ghana. These factors have caused destruction of natural habitat and increased natural hazards such as flooding in the Municipality. Monitoring land use/land cover change is essential in respect to the dynamics of both human an…	[Nyamekye, Clement; Agyapong, Emmanuel] Koforidua Tech Univ, Dept Civil Engn, POB KF 981, Koforidua 00233, Ghana; [Kwofie, Samuel] Koforidua Tech Univ, Dept Gen Studies, POB KF 981, Koforidua 00233, Ghana; [Ghansah, Benjamin] Kwame Nkrumah Univ Sci & Technol, Dept Geomat Engn, Univ POB PMB, Kumasi 00233, Ghana; [Boamah, Linda Appiah] Koforidua Tech Univ, Dept Environm Management Technol, POB KF 9…	Nyamekye, C (corresponding author), Koforidua Tech Univ, Dept Civil Engn, POB KF 981, Koforidua 00233, Ghana.	nyamekye.clement@ktu.edu.gh; Sam.kwofie@ktu.edu.gh; pecku2000@yahoo.com; agyapongemmanuel12@gmail.com; aferilin@yahoo.com	Nyamekye, Clement/AAK-1863-2020	Nyamekye, Clement/0000-0002-7719-796X	Koforidua Technical University	The authors are grateful for the support provided by Koforidua Technical University. We acknowledge the USGS-NASA for their freely accessible Landsat images. Finally, we also appreciate comments from all those who reviewed the manuscript to improve the quality.	Aldwaik SZ, 2013, INT J GEOGR INF SCI, V27, P1717, DOI 10.1080/13658816.2013.787618; Aldwaik SZ, 2012, LANDSCAPE URBAN PLAN, V106, P103, DOI 10.1016/j.landurbplan.2012.02.010; Aspinall R, 2004, J ENVIRON MANAGE, V72, P91, DOI 10.1016/j.jenvman.2004.02.009; Bala G, 2007, P NATL ACAD SCI USA, V104, P6550, DOI 10.1073/pnas.0608998104; Betts RA, 2007, AGR FOREST METEOROL, V142, P216, DOI 10.1016/j.ag…	55	0	0	0	0	ELSEVIER SCI LTD	OXFORD	THE BOULEVARD, LANGFORD LANE, KIDLINGTON, OXFORD OX5 1GB, OXON, ENGLAND	0264-8377	1873-5754		LAND USE POLICY	Land Use Pol.	DEC	2020	99
J	Reed, J; Ickowitz, A; Chervier, C; Djoudi, H; Moombe, K; Ros-Tonen, M; Yanou, M; Yuliani, L; Sunderland, T				Reed, James; Ickowitz, Amy; Chervier, Colas; Djoudi, Houria; Moombe, Kaala; Ros-Tonen, Mirjam; Yanou, Malaika; Yuliani, Linda; Sunderland, Terry			Integrated landscape approaches in the tropics: A brief stock-take	LAND USE POLICY			English	Article						Biodiversity conservation; Conservation and development trade-offs; Integrated land management; Landscape governance; Sustainable development goals	BIODIVERSITY CONSERVATION; ECOSYSTEM SERVICES; STAKEHOLDER ANALYSIS; FOREST MANAGEMENT; TRADE-OFFS; REDD PLUS; LAND-USE; GOVERNANCE; SCALE; COLLABORATION	Continued overexploitation of natural resources and the associated impacts of climate change threaten the sustainability and biodiversity of our global social-ecological systems. 'Integrated landscape approaches' are governance strategies that attempt to reconcile multiple and conflicting land-use claims to harmonize the needs of people and the environment and establish more sustainable and equit…	[Reed, James; Ickowitz, Amy; Djoudi, Houria; Moombe, Kaala; Yanou, Malaika; Yuliani, Linda; Sunderland, Terry] Ctr Int Forestry Res, Bogor, Indonesia; [Reed, James] Univ Cambridge, Conservat Res Inst, Cambridge, England; [Chervier, Colas] Ctr Cooperat Int Rech Agron Dev CIRAD, Montpellier, France; [Ros-Tonen, Mirjam] Univ Amsterdam, Dept Geog Planning & Int Dev Studies, Amsterdam, Netherlands; [R…	Reed, J (corresponding author), Univ Cambridge, Conservat Res Inst, Cambridge, England.	j.reed@cgiar.org			International Climate Initiative (IKI) of the Federal Ministry for the Environment, Nature Conservation, Building and Nuclear Safety (BMUB) grant [18_IV_084]; United States Agency for International Development (USAID) Forest and Biodiversity OfficeCGIAR	This study is part of the CGIAR Research Program on Forests, Trees and Agroforestry (CRP-FTA). This collaborative programme aims to enhance the management and use of forests, agroforestry and tree genetic resources across the landscape from forests to farms. CIFOR leads CRP-FTA in partnership with Bioversity International, CATIE, CIRAD and the International Center for Tropical Agriculture and the…	Adger WN, 2000, PROG HUM GEOG, V24, P347, DOI 10.1191/030913200701540465; Agol D, 2014, ENVIRON IMPACT ASSES, V48, P1, DOI 10.1016/j.eiar.2014.04.001; Agrawal A., 1997, COMMUNITY CONSERVATI, P1; Aragao LEOC, 2008, PHILOS T R SOC B, V363, P1779, DOI 10.1098/rstb.2007.0026; Arts B., 2017, ANNU REV ENV RESOUR, P1, DOI DOI 10.1146/ANNUREV-ENVIRON-102016-060921; ASUBONTENG KO, 2020, ENVIRON MANAGE, DO…	142	4	4	2	2	ELSEVIER SCI LTD	OXFORD	THE BOULEVARD, LANGFORD LANE, KIDLINGTON, OXFORD OX5 1GB, OXON, ENGLAND	0264-8377	1873-5754		LAND USE POLICY	Land Use Pol.	DEC	2020	99
J	Igere, BE; Ekundayo, TC				Igere, B. E.; Ekundayo, T. C.			Global mapping of cholera Vibrio and outbreaks in the Pre-Millennium Development Goals (MDG)/Sustainable Development Goals (SDG) and MDGs/SDGs era of 1990-2019	MICROBIAL PATHOGENESIS			English	Article						MDGs/SDGs (Millennium development goals/Sustainable development goals); WASH (Water safety and Hygiene); Vibrio outbreak; Cholera; Public health		Vibrio species and cholera outbreak yet remain a frequent health emergency despite progress made in integrated implementation of the MDGs/SDGs/WASH worldwide. Hence, this study aimed at appraising the impacts of MDGs/SDGs/WASH campaigns on the mitigation of cholera outbreak and associated consequences. The study mapped scientific production related to Vibrio outbreak from 1990 to 2019, identified…	[Igere, B. E.; Ekundayo, T. C.] Univ Ft Hare, Dept Biochem & Microbiol, ZA-5700 Alice, South Africa; [Ekundayo, T. C.] Univ Med Sci, Dept Biol Sci, Ondo City, Ondo State, Nigeria; [Igere, B. E.] Western Delta Univ, Dept Microbiol & Biotechnol, Oghara, Delta State, Nigeria	Igere, BE (corresponding author), Univ Ft Hare, Dept Biochem & Microbiol, ZA-5700 Alice, South Africa.	201710685@ufh.ac.za	EKUNDAYO, TEMITOPE CYRUS/H-3302-2015	EKUNDAYO, TEMITOPE CYRUS/0000-0002-7781-3507			Al-Jabi SW, 2017, GLOBALIZATION HEALTH, V13, DOI 10.1186/s12992-017-0284-y; [Anonymous], 1981, RESOLUTIONS DECISION, V101; [Anonymous], 1977, UN REP UN WAT C E C, P14; Aria M, 2017, J INFORMETR, V11, P959, DOI 10.1016/j.joi.2017.08.007; Bundschuh M, 2013, PARASITE VECTOR, V6, DOI 10.1186/1756-3305-6-331; Cruz-Calderon S, 2015, TRAVEL MED INFECT DI, V13, P202, DOI 10.1016/j.tmaid.2015.02.007; Diet…	29	0	0	0	0	ACADEMIC PRESS LTD- ELSEVIER SCIENCE LTD	LONDON	24-28 OVAL RD, LONDON NW1 7DX, ENGLAND	0882-4010			MICROB PATHOGENESIS	Microb. Pathog.	DEC	2020	149
J	Manikkath, J; Matuluko, A; Leong, A; Ching, DN; Dewart, C; Lim, R; Meilianti, S; Uzman, N				Manikkath, Jyothsna; Matuluko, Ayodeji; Leong, Acacia; Ching, Diana; Dewart, Carolyn; Lim, Renly; Meilianti, Sherly; Uzman, Nilhan			Exploring young pharmacists' and pharmaceutical scientists' needs and expectations within an international pharmacy organization: Findings from FIP's needs assessment survey	RESEARCH IN SOCIAL & ADMINISTRATIVE PHARMACY			English	Article						Pharmacy; Pharmaceutical sciences; Pharmacist; Needs assessment; Workforce; Youth		Background: Engaging youth in the activities of health organizations is imperative to achieve the Sustainable Development Goals (SDGs). The International Pharmaceutical Federation Young Pharmacists Group (FIP YPG) was formally launched in 2001 to increase the engagement of young pharmacists and pharmaceutical scientists. Additionally, FIP YPG was set up to foster their potential for leadership wi…	[Manikkath, Jyothsna; Matuluko, Ayodeji; Leong, Acacia; Ching, Diana; Dewart, Carolyn; Lim, Renly; Meilianti, Sherly; Uzman, Nilhan] Int Pharmaceut Federat, Andries Bickerweg 5, NL-2517 JP The Hague, Netherlands; [Manikkath, Jyothsna] Manipal Acad Higher Educ, Manipal Coll Pharmaceut Sci, Dept Pharmaceut, Manipal 576104, Karnataka, India; [Matuluko, Ayodeji] Glasgow Caledonian Univ, Glasgow, Lana…	Manikkath, J (corresponding author), Int Pharmaceut Federat, Andries Bickerweg 5, NL-2517 JP The Hague, Netherlands.	jyothsna.manikkath@manipal.edu	Matuluko, Ayodeji/AAW-8330-2020; lim, renly/F-8437-2014	Matuluko, Ayodeji/0000-0002-9778-8695; Manikkath, Jyothsna/0000-0001-5329-2551; lim, renly/0000-0003-4135-2523; Meilianti, Sherly/0000-0003-4023-0428			Brizzi Kate, 2015, Pract Neurol, V15, P119, DOI 10.1136/practneurol-2014-001001; Brtnikova M, 2018, PLOS ONE, V13, DOI 10.1371/journal.pone.0202755; Check J, 2012, RES METHODS ED, P159; Chen P-Y, 2018, SOCIAL REFERENCE MAN, V13, DOI 10.1371/journal.pone.0198033; EBNER C, 2019, FRONT ED, V4, P92, DOI DOI 10.3389/FEDUC.2019.00092; Green BN, 2015, J CHIPROPR EDUC, V29, P1, DOI 10.7899/JCE-14-36; Jor…	18	0	0	0	0	ELSEVIER SCIENCE INC	NEW YORK	STE 800, 230 PARK AVE, NEW YORK, NY 10169 USA	1551-7411	1934-8150		RES SOC ADMIN PHARM	Res. Soc. Adm. Pharm.	DEC	2020	16	12
J	Portillo, J; Garay, U; Tejada, E; Bilbao, N				Portillo, Javier; Garay, Urtza; Tejada, Eneko; Bilbao, Naiara			Self-Perception of the Digital Competence of Educators during the COVID-19 Pandemic: A Cross-Analysis of Different Educational Stages	SUSTAINABILITY			English	Article						digital technology; inclusive education; b-learning; educational policy; educational organization		The objective of this research is to measure the perception that teachers had about their own performance when they were forced to carry out Emergency Remote Teaching due to the COVID-19 pandemic. A questionnaire was provided to teachers of every educational stage in the Basque Country (Pre-school, Primary and Secondary Education, Professional Training, and Higher Education) obtaining a total of …	[Portillo, Javier; Garay, Urtza; Tejada, Eneko; Bilbao, Naiara] Univ Basque Country UPV EHU, Fac Educ, Dept Didact & Sch Org, Leioa 48940, Spain	Portillo, J (corresponding author), Univ Basque Country UPV EHU, Fac Educ, Dept Didact & Sch Org, Leioa 48940, Spain.	javier.portillo@ehu.eus; urtza.garay@ehu.eus; eneko.tejada@ehu.eus; naiara.bilbao@ehu.eus	Berasaluce, Javier Portillo/AAB-6050-2019	Berasaluce, Javier Portillo/0000-0002-0265-9277; Tejada Garitano, Eneko/0000-0002-6013-222X	University of the Basque CountryUniversity of Basque Country [GIU 19/010, PPGI19/11]; Basque GovernmentBasque Government [IT1195-19]	This research was funded by the University of the Basque Country, grant number GIU 19/010, PPGI19/11 and by the Basque Government, grant number IT1195-19.	Alonso-Ferreiro A., 2016, THESIS U SANTIAGO CO; Alvarez, 2020, E APRENDIZAJE; AndYa L.A., 2020, CONTEXTOS EDUC, V25, P275, DOI [10.18172/con.4218, DOI 10.18172/CON.4218]; Rebollo-Catalan MA, 2014, REV COMPLUT EDUC, V25, P69, DOI 10.5209/rev_RCED.2014.v25.n1.41058; [Anonymous], 2019, INE ENCUESTA EQUIPAM; Barroso, 2016, PIXEL BIT REV MEDIOS, V49, P105, DOI [10.12795/pixelbit.2016.i49.07, DOI 10.12…	78	0	0	2	2	MDPI	BASEL	ST ALBAN-ANLAGE 66, CH-4052 BASEL, SWITZERLAND		2071-1050		SUSTAINABILITY-BASEL	Sustainability	DEC	2020	12	23
J	Loveridge, R; Sallu, SM; Pesha, IJ; Marshall, AR				Loveridge, Robin; Sallu, Susannah M.; Pesha, Ignatus J.; Marshall, Andrew R.			Measuring human wellbeing: A protocol for selecting local indicators	ENVIRONMENTAL SCIENCE & POLICY			English	Article						Human wellbeing; Social assessment; Sustainable development goals; Mixed methods; Trade-Offs	SUSTAINABLE DEVELOPMENT GOALS; DEVELOPING-COUNTRIES; CONSERVATION; RESILIENCE; CAPACITY; ECOLOGY	Improving human wellbeing is a major focus of international environmental and sustainable development policy. However, clearly defined measures of wellbeing are needed as an empirical base for the formulation and eval-uation of policies. Despite conceptual progress towards agreement of universally relevant dimensions of wellbeing, consensus is still lacking on how to translate these dimensions in…	[Loveridge, Robin; Marshall, Andrew R.] Univ York, Dept Environm & Geog, 290 Wentworth Way, York YO10 5NG, N Yorkshire, England; [Sallu, Susannah M.] Univ Leeds, Sch Earth & Environm, Leeds, W Yorkshire, England; [Pesha, Ignatus J.] Sokoine Univ Agr, Morogoro, Tanzania; [Marshall, Andrew R.] Univ Sunshine Coast, Trop Forests & People Res Ctr, Sunshine Coast, Australia; [Marshall, Andrew R.] Flami…	Loveridge, R (corresponding author), Univ York, Dept Environm & Geog, 290 Wentworth Way, York YO10 5NG, N Yorkshire, England.	robin.loveridge@york.ac.uk			Economic and Social Research CouncilEconomic & Social Research Council (ESRC) [ES/J500215/1]	Research was funded by the Economic and Social Research Council-Grant award number ES/J500215/1. Many thanks to Elizabeth Kombo, Herman Michael Lyatuu and Revocatus Lauriean Rwezaula whose help as research assistant and logistics support, respectively, made a huge difference to the project. Thanks to Andy Wright (madebyawdesign.com) for figure design support. We are grateful for suggestions from …	Alkire S, 2011, J ECON INEQUAL, V9, P289, DOI 10.1007/s10888-011-9181-4; Allen C, 2018, SUSTAIN SCI, V13, P1453, DOI 10.1007/s11625-018-0572-3; Beauchamp E, 2018, ECOL SOC, V23, DOI 10.5751/ES-10049-230228; Biedenweg K, 2016, MAR POLICY, V64, P31, DOI 10.1016/j.marpol.2015.11.002; Boarini R., 2014, 325 OECD, V325, P1, DOI DOI 10.1787/5JXSS4HV2D8N-EN; Brende B, 2015, LANCET, V385, P206, DOI 10.101…	70	0	0	0	0	ELSEVIER SCI LTD	OXFORD	THE BOULEVARD, LANGFORD LANE, KIDLINGTON, OXFORD OX5 1GB, OXON, ENGLAND	1462-9011	1873-6416		ENVIRON SCI POLICY	Environ. Sci. Policy	DEC	2020	114
J	Niesenbaum, RA				Niesenbaum, Richard A.			Artisanal Gold mining in Las juntas de Abangares, Costa Rica: Approaches and barriers to achieving sustainability objectives	ENVIRONMENTAL SCIENCE & POLICY			English	Article						Artisanal goldmining; Small-scale mining; Mercury; Sustainable development goals; Community development; Costa Rica	DEVELOPMENT GOALS; MERCURY	Gold has been mined in the area surrounding the small town of Las Juntas de Abangares in Northwestern Costa Rica for over 100 years. Originally through large-scale foreign-based industrial mining operations, now gold is exclusively mined and processed by local, artisanal small-scale gold miners. With the increasing price of gold and the lack of alternative income generating activities over the pa…	[Niesenbaum, Richard A.] Muhlenberg Coll, Program Sustainabil Studies, Allentown, PA 18104 USA	Niesenbaum, RA (corresponding author), Muhlenberg Coll, Program Sustainabil Studies, Allentown, PA 18104 USA.	niesenba@muhlenberg.edu			RJ Foundation	The original research that contributed to the development of this case study could not have been completed without the support of Joseph E. B Elliott, Carlos Edwardo Fonseca Fonseca, Elieth Montoya Gamboa, Muhlenberg College, and the RJ Foundation. The author thanks Gavin Hilson for his invitation to contribute to this special issue, and his patience with the delays associated with the challenges…	Appel P.W.U., 2012, BLACKSMITH I J HLTH, V3, P5, DOI [10.4236/jep.2014.56052, DOI 10.5696/2156-9614-2.3.5]; Bose-O'Reilly S, 2016, ENVIRON RES, V149, P274, DOI 10.1016/j.envres.2016.04.007; Calderon-Hernandez J., 2007, B MED HOSP INFANT M, V64, P270; Castillo Rodriguez A., 2009, GUERRA ORO TIERRA MI; Charles E, 2013, BMC PUBLIC HEALTH, V13, DOI 10.1186/1471-2458-13-74; de Mesquita RF, 2017, GEO-R…	39	0	0	4	4	ELSEVIER SCI LTD	OXFORD	THE BOULEVARD, LANGFORD LANE, KIDLINGTON, OXFORD OX5 1GB, OXON, ENGLAND	1462-9011	1873-6416		ENVIRON SCI POLICY	Environ. Sci. Policy	DEC	2020	114
J	Akgun, I; Ozkil, A; Goren, S				Akgun, Ibrahim; Ozkil, Altan; Goren, Selcuk			A multimodal, multicommodity, and multiperiod planning problem for coal distribution to poor families	SOCIO-ECONOMIC PLANNING SCIENCES			English	Article						Freight transportation; Public sector operations research; UN sustainable development goals; Network optimization; Multimodal; Multicommodity; Multiperiod planning		Tackling poverty has been one of the greatest global challenges and a prerequisite to sustainable development of countries. Countries implement nationally appropriate social protection systems and measures to address poverty. This paper addresses an aid system adopted by the government in Turkey where significant amounts of coal is distributed to poor families each year. The objective of the coal…	[Akgun, Ibrahim; Goren, Selcuk] Abdullah Gul Univ, Dept Ind Engn, Kayseri, Turkey; [Ozkil, Altan] Atilim Univ, Dept Aviat Management, Ankara, Turkey	Akgun, I (corresponding author), Abdullah Gul Univ, Dept Ind Engn, Kayseri, Turkey.	ibrahim.akgun@agu.edu.tr; altan.ozkil@atilim.edu.tr; selcuk.goren@agu.edu.tr	Goren, Selcuk/ABC-1985-2020	Goren, Selcuk/0000-0002-5320-4213	TCE	This research has been supported by the TCE. The authors are grateful to anonymous referees for providing constructive feedback that has helped improve in major ways the presentation of the material in the paper.	Andersen J, 2009, J OPER RES SOC, V60, P348, DOI 10.1057/palgrave.jors.2602559; Ayar B, 2012, COMPUT OPTIM APPL, V53, P131, DOI 10.1007/s10589-011-9409-z; Bai RB, 2012, INFORM SCIENCES, V189, P266, DOI 10.1016/j.ins.2011.11.028; Bektas T., 2008, LOGISTICS ENG HDB, P1; Caris A, 2012, FLEX SERV MANUF J, V24, P294, DOI 10.1007/s10696-011-9106-3; Chakraborty M, 2005, OMEGA-INT J MANAGE S, V33, P413, …	53	0	0	3	3	ELSEVIER SCIENCE INC	NEW YORK	STE 800, 230 PARK AVE, NEW YORK, NY 10169 USA	0038-0121	1873-6041		SOCIO-ECON PLAN SCI	Socio-Econ. Plan. Sci.	DEC	2020	72
J	Dinu, M; Patarlageanu, SR; Petrariu, R; Constantin, M; Potcovaru, AM				Dinu, Mihai; Patarlageanu, Simona Roxana; Petrariu, Radu; Constantin, Marius; Potcovaru, Ana-Madalina			Empowering Sustainable Consumer Behavior in the EU by Consolidating the Roles of Waste Recycling and Energy Productivity	SUSTAINABILITY			English	Article						sustainable consumption habits; sustainable development goals; European Union; climate target plan; green economy		The growth in population and economic activities has direct implications on the deterioration of the natural capital, especially when referring to the increase in greenhouse gas emissions. However, improvement is possible by empowering sustainable consumption and production patterns. Through the 2030 Agenda for Sustainable Development, the United Nations call for a mix of economic development, en…	[Dinu, Mihai; Patarlageanu, Simona Roxana; Constantin, Marius] Bucharest Univ Econ Studies, Fac Agrifood & Environm Econ, Bucharest 010374, Romania; [Petrariu, Radu] Bucharest Univ Econ Studies, Fac Int Business & Econ, Bucharest 010374, Romania; [Potcovaru, Ana-Madalina] Bucharest Univ Econ Studies, Fac Adm & Publ Management, Bucharest 010374, Romania	Constantin, M (corresponding author), Bucharest Univ Econ Studies, Fac Agrifood & Environm Econ, Bucharest 010374, Romania.	mihai.dinu@eam.ase.ro; rpatarlageanu@eam.ase.ro; radu.petrariu@rei.ase.ro; constantinmarius15@stud.ase.ro; ana.potcovaru@amp.ase.ro	Constantin, Marius/AAX-7573-2020	Patarlageanu, Simona Roxana/0000-0003-1572-8232; Potcovaru, Ana-Madalina/0000-0002-3009-6379; Constantin, Marius/0000-0003-1749-9832	European Social Fund through Operational Programme Human Capital 2014-2020 [POCU/380/6/13/125015]	This work was cofinanced from the European Social Fund through Operational Programme Human Capital 2014-2020, project number POCU/380/6/13/125015. "Development of entrepreneurial skills for doctoral students and postdoctoral researchers in the field of economic sciences".	Acheampong M, 2017, RENEW SUST ENERG REV, V75, P927, DOI 10.1016/j.rser.2016.11.074; ALI MM, 1987, J BUS ECON STAT, V5, P195; Andrei JV, 2018, EKON POLJOPR, V65, P1427, DOI 10.5937/ekoPolj1804427A; [Anonymous], 2019, STAT FOOD AGR 2019 M; Arias C, 2020, SUSTAINABILITY-BASEL, V12, DOI 10.3390/su12114348; Aslan A, 2021, ENVIRON SCI POLLUT R, V28, P3243, DOI 10.1007/s11356-020-10667-6; Banacu CS, 20…	89	0	0	2	2	MDPI	BASEL	ST ALBAN-ANLAGE 66, CH-4052 BASEL, SWITZERLAND		2071-1050		SUSTAINABILITY-BASEL	Sustainability	DEC	2020	12	23
[truncated: 5,100 more rows]
[truncated: 17 more columns]

## Sheet: Hoja2
119	Palozzi, G; Brunelli, S; Falivena, C	Higher Sustainability and Lower Opportunistic Behaviour in Healthcare: A New Framework for Performing Hospital-Based Health Technology Assessment	Sustainability	2018	10			3550	10.3390/su10103550
[truncated: 14 more rows]

[truncated: 6 more sheets: SO, COCIT, Hoja7, KWP, TAG, PY]
